# Supplementary material for: Age variation in the body coloration of the orb-weaver spider Alpaida tuonabo and its implications on foraging
Source: Sci Rep. 2018 Feb 26;8:3599. doi: 10.1038/s41598-018-21971-0 (PMC5827658; doi:10.1038/s41598-018-21971-0)
Supplement: Supplementary file 2 — reflectance data [file 41598_2018_21971_MOESM2_ESM.xlsx]

## Sheet: INFO
Supplementary information for the manuscript 'Age variation in the body coloration of the orb-weaver spider Alpaida tuonabo and its implications on foraging' By Dumas Gálvez, Yostin Añino & Jorge M De la O
Field observations
ID: ID of the individual spider
dv: vertical diameter
dh: horizontal diameter
H: average diameter of free zone and hub
CA: capture area
Hu: hub
inc: inclination of the web in arc degrees
height: height of the web in cm
damage: number of damages in the web
age: age category of the spider
body: body length in cm
Laboratory Experiments
spiderID: ID of spider used in the trial
treatment: web+spider: web bearing a spider, web: web without a spider
count: number of bees intercepted within the trial
proportion: proportion of bees intercepted within the trial
age: age category (adult or juvenile)
Spectrophotometric analysis
wl: wavelength in nanometers
blackadu: black coloration of adults
blackjuv: black coloraton of juveniles
redadu: red coloration of adults
redjuv: recoloration of juveniles
species: vegetation typical of pipeline road
yellowadu: yellow coloration of adults
numbers indicate the ID of the individual, for example blackadu.0001 indicates black coloration of adult 1

## Sheet: field.observations
ID	dv	dh	H	ca	inc	height	damage	age	body
1	11.6	12.4	4.4	97.7168	5	42.5	2	adult	0.357
2	11	8.5	1.9	70.5637	12	138	0	juvenile	0.17
3	12	9.8	2.2	88.5166	3	140	2	juvenile	0.21
4	7.5	8	1.8	44.5566	26	148	0	juvenile	0.189
5	7.5	7.5	1.5	42.39	7	54	0	juvenile	0.188
6	11	10	2	83.21	88	88	1	adult	0.21
7	8.5	6.8	1.1	44.4231	1	124	1	juvenile	0.26
8	11	10	1.2	85.2196	23	107	2	adult	0.17
9	7	6	0.8	32.4676	4	46	2	juvenile	0.27
10	11.4	8.5	1.9	73.2327	45	41	1	adult	0.2
11	16	12.3	1.6	152.478	32	49	0	adult	0.2
12	11.2	9.5	1.7	81.2554	10	105	4	adult	0.35
13	12	11.4	1.3	106.061	13	91	2	juvenile	0.3
14	9.5	9	1	66.3325	4	92	3	juvenile	0.383
15	15.3	13.7	1.9	161.71	7	133	5	adult	0.268
16	8.5	9	1.5	58.2863	2	47	3	juvenile	0.269
17	14	14.7	1.7	159.284	4	71	4	juvenile	0.247
18	8	6.9	1.6	41.3224	8	109	1	juvenile	0.284
19	10	11.5	2	87.135	2	66	0	juvenile	0.21
20	8.3	9.1	1.6	57.2815	3	24	1	juvenile	0.36
21	13	10.4	1.9	103.298	13	97	3	adult	0.24
22	21	17	2.9	273.643	7	69	0	adult	0.185
23	17	13.8	2.5	179.255	20	34	3	adult	0.3
24	6.5	5.5	1.7	25.7951	3	35	1	juvenile	0.4
25	16.5	11	1.7	140.209	15	12	2	juvenile	0.358
26	18	16	2.5	221.174	18	66	1	juvenile	0.18
27	16	14	3	168.775	43	23	4	adult	0.285
28	12	10	2	91.06	23	102	8	juvenile	0.26
29	24	18	3	332.055	25	150	9	adult	0.53
30	15	11	2.3	125.372	18	80	2	juvenile	0.34
31	16	14.5	1.5	180.354	6	33	3	adult	0.49
32	18	9	2.5	122.264	10	58	7	adult	0.527
33	18	12	3	162.495	11	42	7	adult	0.22
34	22	18.5	3.5	309.879	17	38	6	adult	0.509
35	20	17.5	3.5	265.134	15	55	3	adult	0.23
36	21	19	4	300.655	10	71	5	adult	0.45
37	17	16.5	3	213.127	0	72	3	adult	0.31
38	13	12	2	119.32	3	53	2	adult	0.34
39	9	10	1	69.865	14	132	2	juvenile	0.26
40	8	6	2	34.54	33	110	1	juvenile	0.17
41	9	11	1.5	75.9488	9	69	1	juvenile	0.29
42	20	17	3.5	257.284	13	18	1	adult	0.75
43	13	11	1.5	110.489	12	120	5	juvenile	0.289
44	10	8.7	1.5	66.5288	47	44	2	adult	0.15
45	11	9	5	58.09	9	89	2	juvenile	0.23
46	20	15	4.5	219.604	10	95	17	adult	0.414
47	15	12.5	2.2	143.388	10	101	3	juvenile	0.224
48	9	8	1.6	54.5104	9	79	2	juvenile	0.315
49	14.5	12	2.5	131.684	5	107	11	adult	0.227
50	11	10	2.2	82.5506	20	117	8	juvenile	0.258
51	9.5	8.5	2.1	59.9269	7	101	3	juvenile	0.265
52	11.5	9	3	74.1825	12	100	13	juvenile	0.314
53	10	8.5	1.2	65.5946	10	134	10	juvenile	0.136
54	6	6.3	1.1	28.7231	7	93	4	juvenile	0.15
55	9	8	2	53.38	89	36	1	juvenile	0.295
56	13.5	10.9	3.1	107.969	15	124	11	adult	0.311
57	5.5	6	NA	NA	60	80	2	juvenile	0.194
58	14	10	2.8	103.746	20	108	8	adult	0.298
59	14	10	2.2	106.101	1	143	10	adult	0.45
60	8	8	1.8	47.6966	10	84	7	juvenile	0.24
61	18	15	3.7	201.203	20	76	6	adult	0.456
62	11.5	8	2	69.08	5	127	11	juvenile	0.277
63	12	9.9	1.9	90.4242	11	52	9	juvenile	0.256
64	7.3	6.8	2.8	32.813	8	73	4	juvenile	0.199

## Sheet: laboratory.experiments
spiderID	treatment	count	proportion	age
1	spider.web	6	0.6	adult
1	web	4	0.4	adult
2	spider.web	4	0.444444	juvenile
2	web	5	0.555556	juvenile
3	spider.web	3	0.3	juvenile
3	web	7	0.7	juvenile
4	spider.web	6	0.6	adult
4	web	4	0.4	adult
5	spider.web	5	0.5	juvenile
5	web	5	0.5	juvenile
6	spider.web	4	0.444444	juvenile
6	web	5	0.555556	juvenile
7	spider.web	9	0.9	adult
7	web	1	0.1	adult
8	spider.web	9	0.9	adult
8	web	1	0.1	adult
9	spider.web	4	0.4	juvenile
9	web	6	0.6	juvenile
10	spider.web	5	0.5	juvenile
10	web	5	0.5	juvenile
11	spider.web	5	0.5	adult
11	web	5	0.5	adult
12	spider.web	6	0.6	juvenile
12	web	4	0.4	juvenile
13	spider.web	5	0.5	adult
13	web	5	0.5	adult
14	spider.web	4	0.4	juvenile
14	web	6	0.6	juvenile
15	spider.web	7	0.7	adult
15	web	3	0.3	adult
16	spider.web	6	0.6	juvenile
16	web	4	0.4	juvenile
17	spider.web	7	0.7	adult
17	web	3	0.3	adult
18	spider.web	7	0.7	juvenile
18	web	3	0.3	juvenile
19	spider.web	6	0.6	adult
19	web	4	0.4	adult
20	spider.web	5	0.5	juvenile
20	web	5	0.5	juvenile
21	spider.web	8	0.8	adult
21	web	2	0.2	adult
22	spider.web	5	0.5	juvenile
22	web	5	0.5	juvenile
23	spider.web	8	0.8	adult
23	web	2	0.2	adult
24	spider.web	5	0.5	adult
24	web	5	0.5	adult

## Sheet: spectrophotometric.analysis
wl	black.adu.0001	black.adu.0002	blackadu.0003	blackadu.0005	blackadu.0006	blackadu.0007	blackadu.0008	blackadu.0009	blackadu.0010	blackjuv.0001	blackjuv.0002	blackjuv.0003	blackjuv.0006	blackjuv.0007	blackjuv.0008	blackjuv.0009	redadu.0001	redadu.0003	redadu.0004	redadu.0005	redadu.0006	redadu.0007	redadu.0008	redadu.0009	redadu.0010	redadu.0011	redjuv.0001	redjuv.0002	redjuv.0003	redjuv.0004	redjuv.0005	blackjuv.0006	redjuv.0007	redjuv.0008	species.1	species.2	species.3	species.4	species.5	species.6	species.7	yellowadu.0001	yellowadu.0002	yellowadu.0003	yellowadu.0004	yellowadu.0005	yellowadu.0006	yellowadu.0007	yellowadu.0008
171.994	55.9322	6.04865	43.5897	85.6897	-3.7931	52.5333	-25.7778	-36.1778	34.0444	184.746	71.1864	15.2531	-14.8444	-9.42222	-22.1333	-21.3333	38.4615	67.9487	80.7692	152.564	-121.897	15.5556	-25.0667	-12.1778	-19.4667	-9.68889	181.356	67.7966	-15.9763	107.692	-10.4	8.08889	-2.04444	-4.53333	16.0421	48.1262	-4.53649	55.0953	24.3261	22.6824	21.8277	318.644	-8.54701	-3.96552	15.5172	7.46667	-0.355556	-4.62222	19.0222
172.599	0	33.8258	0	-390.244	-371.951	38.7672	56.0422	-15.8962	33.3333	0	0	46.9673	27.7372	0.648824	55.0689	-11.2733	-1.01089	104.348	126.087	-304.348	-310.569	-9.24574	9.48905	10.1379	54.8256	-25.4663	0	0	53.4992	147.826	-29.116	-2.83861	4.21736	41.6869	32.0373	38.4914	59.5645	31.5708	-18.1182	58.3204	78.3048	0	67.5739	-171.951	-97.9675	9.97567	17.1938	5.515	41.1192
173.203	0	-16.3882	291.304	27.5995	13.7356	30.1391	-1.85471	34.0031	89.0263	0	0	-42.2434	-8.34621	-56.1051	-47.6043	16.0742	23.7072	252.174	473.913	273.913	-59.4352	-58.2689	-110.201	50.3864	-7.72798	54.0958	0	0	-41.0501	73.913	17.1561	-4.01855	26.2751	30.9119	14.0016	9.7852	49.4829	27.2076	37.0724	29.9125	12.4901	0	35.8791	71.887	-25.5456	23.9567	66.7697	-22.102	63.9876
173.808	0	-91.1552	215.625	35.7724	10.0813	40.7924	53.8946	21.0266	59.0275	0	0	-92.7798	76.8122	23.0977	62.6294	57.9469	-91.6968	306.25	156.25	212.5	13.9024	23.2328	37.0554	48.0864	40.7024	33.5434	0	0	67.3285	262.5	24.3134	52.8591	31.2022	74.1558	-67.3285	-44.5848	-33.7545	-92.7798	-112.094	-97.4729	-57.5812	0	-23.6462	15.0407	32.7642	41.6929	37.5957	61.909	50.5178
174.412	-320.69	4.61538	0	30.8756	23.1567	32.8007	31.2868	-12.3633	-31.455	93.1034	110.345	-5.50607	-24.7267	-29.2683	-56.1817	-49.5374	10.8502	0	0	0	36.1751	-5.04626	-27.6703	-64.6762	-52.0606	2.85955	327.586	400	-8.42105	0	-49.6215	-38.5198	9.41968	-36.1648	4.53441	44.3725	24.2915	2.18623	-24.0486	40.4049	25.83	-10.3448	10.4453	74.3088	42.2811	-49.4533	21.2784	-14.55	26.9134
175.017	204.598	-12.2078	0	-256.25	14.7059	26.9231	-9.14369	-22.7141	-11.6836	80.4598	-143.678	-7.53247	-35.0508	3.41074	10.3774	19.5936	-31.2987	0	0	0	-186.397	17.7794	14.2961	23.1495	-4.28157	-14.1509	155.172	-31.0345	68.961	0	-5.22496	6.96662	-6.5312	24.1655	-58.961	31.039	79.8701	28.4416	-11.1688	34.8052	47.4026	10.3448	-52.4675	69.4853	138.603	15.9652	51.8142	67.344	65.6749
175.621	0	24.8698	568.421	-49.2091	-0.527241	98.8136	37.1186	-134.068	60.339	0	0	4.55729	5.42373	-61.0169	-143.051	3.72881	51.4323	205.263	-5.26316	347.368	-28.0316	10.8475	-56.9492	62.0339	15.9322	104.068	0	0	13.7587	363.158	27.1186	151.525	-1.86441	45.4237	44.5312	49.3056	30.9462	42.5781	34.2448	19.0972	41.1458	0	31.8576	12.2144	5.27241	-38.9831	104.237	11.8644	-1.35593
176.226	0	32.6999	0	-27.1739	7.53106	0.403633	-22.7043	-52.2704	18.668	0	0	-5.57012	36.226	10.8981	38.7487	-0.706357	-2.62123	0	0	0	4.19255	36.8315	16.3471	19.6771	4.9445	-3.63269	0	0	69.8558	0	-17.4571	21.0898	14.6317	6.96266	37.6147	56.4875	69.8558	72.5426	9.89515	18.6763	5.43906	0	22.4771	55.9783	66.9255	-20.2825	2.21998	3.83451	21.6953
176.83	163.542	-12.7522	0	-108.414	-50.4854	-2.36887	8.54484	-2.19966	14.1286	128.125	135.417	3.47054	3.21489	15.9898	10.0677	2.70728	-16.707	0	0	0	-75.7282	9.30626	-22.758	1.77665	10.1523	16.4975	121.875	136.458	-68.0387	0	-37.7327	-3.80711	-4.23012	-31.4721	1.53349	29.7821	21.0654	7.18321	-26.7151	7.66747	27.4415	158.333	33.979	-69.9029	-5.98706	18.2741	57.445	8.96785	-23.9425
177.434	0	-13.7931	10.7527	-54.4444	-11.9192	61.0969	17.7934	17.5383	51.4031	0	0	-129.517	40.8163	47.1301	72.7041	13.648	-6.48276	63.4409	84.9462	92.4731	-84.0404	74.1709	62.1173	52.0408	61.9898	74.426	0	0	5.37931	39.7849	25.3189	57.8444	44.3878	57.7806	-18.4828	-8	-29.2414	50.7586	-77.2414	-61.2414	39.0345	0	-5.7931	-1.51515	20.404	56.1862	76.4031	51.7857	65.9439
178.039	0	-4.86533	0	41.1022	-25.9472	8.29171	48.8511	18.4815	43.0569	0	0	-6.68983	16.1838	0	-40.4595	33.3666	12.424	0	0	0	38.9208	-13.8861	8.39161	49.4505	-2.0979	13.0869	0	0	-54.8219	0	-9.69031	36.8631	49.5504	-22.977	-14.8566	73.5013	-1.8245	7.12424	13.2928	43.1798	31.2772	0	20.6777	12.9736	89.8967	-29.97	54.1459	27.6723	47.1528
178.643	127.273	19.4683	0	-9.0379	-7.87172	-38.3663	11.3861	21.8441	17.1411	180.42	81.8182	-8.74786	9.28218	22.2153	49.3193	48.6386	15.3516	0	0	0	12.0117	15.1609	18.4406	32.4257	66.9554	42.698	185.315	45.4545	87.307	0	19.6782	23.8243	7.17822	73.948	-25.3859	-0.686106	13.2933	3.08748	-27.7873	27.2727	-1.6295	26.5734	-8.14751	54.9854	54.9271	26.3614	30.8168	33.354	50.7426
179.247	703.448	31.1796	0	11.0135	21.2838	-29.6512	-133.576	-121.221	-134.302	158.621	355.172	51.393	-111.919	-133.866	-94.7674	-113.663	19.4428	0	0	0	-1.48649	-133.285	-214.39	-18.314	-142.297	-120.93	268.966	358.621	14.9378	0	-72.2384	-150.727	-119.767	-92.0058	25.3112	79.8459	35.8625	4.03082	31.5353	24.837	7.52816	262.069	5.74985	40.6081	32.7703	-125.436	-13.9535	-67.4419	-77.907
179.851	-44.1176	26.685	0	6.75676	-0.675676	-28.2805	9.2006	-3.84615	58.2202	102.941	411.765	34.1816	20.8145	34.1629	37.7828	41.8552	10.0413	0	0	0	-85.1351	45.098	22.6244	0.829563	43.816	23.7557	155.882	-91.1765	58.4594	0	10.9351	-10.4072	6.93816	45.6259	4.47043	16.0248	54.608	37.6204	39.4085	24.4842	49.2435	-105.882	21.1829	101.239	77.8153	53.6199	37.632	19.8341	64.6305
180.455	-31.7647	2.90974	-2.77778	-11.3069	-50.2203	-20.1163	-15.5814	-3.25581	22.4419	8.23529	85.8824	57.8979	-20.4651	-36.8605	47.3256	3.13953	15.4394	119.444	-47.2222	144.444	-88.2526	34.186	-12.6744	-49.5349	71.1628	-34.8837	12.9412	160	14.3705	169.444	-52.907	8.60465	20.4651	-44.6512	45.8432	50.7126	42.2209	15.0831	25	16.6271	21.8527	58.8235	38.4798	43.1718	-42.7313	-38.1395	78.4884	-3.37209	-51.9767
181.06	10.1695	-2.27402	48.1481	6.11765	-3.29412	-7.25047	-28.8136	-28.6252	-12.3352	-50.8475	18.6441	35.9864	-32.2976	36.4407	5.27307	17.8908	26.0375	-77.7778	33.3333	44.4444	16.7843	12.9944	42.1846	-5.27307	-14.2185	25.4237	142.373	-49.1525	6.93576	48.1481	18.9266	31.4501	-1.69492	47.081	0.397953	-6.65151	-1.87607	7.39056	23.1381	25.7533	53.7237	-40.678	23.9341	71.6078	78.5098	-53.1073	26.177	22.4105	9.88701
181.664	0	22.1626	273.333	39.2	36.8	3.72549	-60.7843	-55.5882	-51.9608	0	0	65.2368	-11.6667	-85.5882	-49.8039	3.13725	48.2574	-266.667	-220	-46.6667	21.12	-42.6471	-80.4902	-75.2941	-29.8039	-29.902	0	0	-11.975	273.333	-40	7.84314	-38.5294	-9.5098	43.1635	43.4316	29.6693	32.6184	64.4325	113.494	79.9821	0	49.5085	97.92	-3.36	36.6667	-13.3333	-27.549	-47.3529
182.268	0	4.45026	-156.25	44.6144	-10.0399	4.95868	43.595	-2.3416	59.0909	0	0	9.24956	13.0854	64.5317	54.6832	7.43802	-3.14136	212.5	262.5	206.25	58.1782	56.8182	32.6446	22.4518	60.0551	57.0248	0	0	40.5759	387.5	39.4628	33.8154	31.8182	63.4298	-29.8429	-12.3909	-35.9511	-3.75218	11.2565	-3.4904	60.6457	0	18.8482	52.0612	71.4761	23.3471	34.0909	50.551	52.8926
182.872	351.22	-3.18302	0	31.2281	8.42105	-42.6887	-35.7311	-80.3066	-62.7358	173.171	123.171	13.6605	-46.816	-45.8726	-87.3821	-20.5189	1.92308	0	0	0	-22.2807	-66.0377	-95.9906	-85.8491	-90.2123	-18.6321	145.122	19.5122	-11.2069	0	-68.6321	-70.8726	-94.3396	-8.60849	22.5464	40.9151	27.5862	21.8833	-27.4536	32.0955	5.37135	26.8293	34.3501	71.4035	105.263	-40.566	-3.65566	-92.6887	19.9292
183.476	672.414	-10.1296	0	2.90828	8.72483	-83.3581	24.2199	-76.6716	18.425	224.138	-10.3448	26.9729	-86.7756	14.8588	64.9331	-95.8395	16.1366	0	0	0	-4.02685	-27.3403	-28.0832	-21.8425	23.477	30.7578	375.862	675.862	38.6337	0	-40.8618	42.1991	-9.36107	64.7845	9.8351	23.616	13.722	25.9717	13.8987	21.7903	24.1461	137.931	20.318	-26.9202	36.2416	33.1352	23.7741	100.892	-22.8826
184.08	84.375	6.88645	-213.043	55.0797	2.39044	26.8468	-35.9459	-43.5135	-16.3063	440.625	346.875	8.20513	-41.7117	-42.0721	-9.00901	-28.5586	25.0549	65.2174	0	178.261	-53.3865	-43.3333	-79.0991	-42.7027	-32.2523	-1.8018	465.625	196.875	-63.956	-39.1304	-47.4775	-17.7477	-13.1532	-21.8018	-8.86447	30.989	4.24908	-34.1392	-23.8095	2.27106	0.29304	525	21.685	-6.97211	27.6892	-24.4144	15.1351	3.33333	3.06306
184.684	42.8571	25.1812	0	-8.70519	18.8003	4.98141	25.5019	-2.23048	51.1524	28.5714	29.7143	30.6159	60.4461	82.0074	39.3309	47.2119	20.3804	0	0	0	-5.19386	22.8253	20.3717	21.8587	65.1301	80.8178	84	30.2857	97.5543	0	4.60967	76.4312	39.3309	77.6952	20.2899	63.6775	41.3043	23.4601	3.35145	31.3406	56.7935	-0.571429	19.2029	33.9429	39.6489	45.948	47.2119	57.6952	50.9294
185.288	0	23.3083	277.778	11.3619	8.57788	24.525	14.2775	37.4784	15.4289	0	0	16.015	8.981	13.1261	-1.5544	32.0092	13.9098	266.667	288.889	377.778	-16.4033	41.3932	27.346	26.137	54.7496	31.2608	0	0	0.225564	172.222	44.8474	72.0783	21.8768	23.1434	3.30827	45.9398	41.5789	32.406	35.1128	-10.9774	41.4286	0	11.8045	3.76223	-10.9105	-2.64824	73.1721	42.1992	28.6126
185.892	500	-56.1837	0	-45.0768	-3.88437	4.77346	28.3981	11.9741	3.47896	390	-710	-30.6243	35.7605	0.404531	54.1262	-10.1133	-1.88457	0	0	0	3.1617	-1.94175	25.7282	39.2395	8.73786	25.8091	30	-450	58.8928	0	-19.0129	32.8479	47.4919	63.6731	-41.225	-22.3793	12.1319	-17.5501	2.70907	-2.23793	5.53592	-410	-31.331	-14.3631	42.0054	37.055	43.3657	15.4531	44.4984
186.496	-273.333	-23.3016	226.471	-93.5354	81.2121	-3.34029	-49.8956	-24.0084	-78.4969	-293.333	480	30.231	-135.073	-113.987	-63.4656	-38.4134	22.5543	179.412	200	229.412	-120.606	-44.4676	-34.8643	-98.5386	-14.6138	-56.9937	-613.333	360	-13.9266	94.1176	-199.165	32.5678	-40.2923	0.417537	14.606	34.2391	19.4293	30.7745	-9.71467	-1.63043	16.7799	246.667	28.9402	7.27273	-43.4343	-91.2317	56.5762	13.9875	104.593
187.1	0	-46.1044	0	-66.2624	-0.882029	9.45946	-18.0743	-57.4324	-0.675676	0	0	-66.747	14.0203	17.8209	3.125	12.0777	-4.81928	0	0	0	-34.0684	-19.2568	-5.8277	5.06757	-15.625	3.5473	0	0	11.9679	0	-18.3277	11.7399	-25.8446	27.1959	6.82731	26.988	41.2851	30.7631	-8.59438	0.240964	19.6787	0	27.7108	-6.83572	-22.4917	18.4122	-0.844595	56.25	39.6959
187.704	0	-37.5481	0	17.893	22.1851	-227.494	-181.596	-255.876	-113.747	0	0	-28.7521	-196.009	-162.749	-177.605	-82.0399	-0.879604	0	0	0	-7.63657	-9.97783	-248.78	-184.035	-246.563	-151.22	0	0	-41.3964	0	-235.255	-63.4146	-107.317	-99.3348	-14.7883	15.0632	-19.2963	7.64156	-4.01319	-6.10225	-19.1864	0	-3.84827	23.1884	39.9108	-209.091	-55.6541	-44.5676	-200.665
188.308	0	-57.1831	50	-93.0736	-29.9784	16.562	24.7706	22.5495	30.2752	0	0	-14.6479	30.7098	40.5601	26.9435	12.7475	-32.1127	-144.444	227.778	-72.2222	-66.342	47.7547	11.8783	33.5104	37.325	10.8643	0	0	-17.8404	105.556	2.94544	19.0246	18.5418	43.0227	-26.2911	-36.1502	1.22066	-38.8732	-20.8451	-101.972	-2.25352	0	-38.7793	-36.4719	-2.48918	45.9198	56.7359	37.9527	54.4182
188.912	0	28.8668	0	-2.39726	-52.968	48.2869	12.4197	-39.5075	-39.2934	0	0	17.3047	-73.8758	-35.8672	-83.833	-34.1542	4.74732	0	0	0	-58.105	0.321199	-54.7109	-47.5375	-8.88651	-3.10493	0	0	-23.2006	0	-16.7024	17.0236	-22.9122	-26.0171	5.66616	24.196	19.6784	37.2894	-19.0658	20.3675	11.1792	0	8.95865	-52.0548	-24.3151	-4.06852	48.1799	6.31692	-5.35332
189.516	0	-6.28895	-126.087	7.61523	31.6633	-5.95568	-96.1219	-51.9391	-33.1025	0	0	-1.81303	-53.7396	-17.1745	-4.29363	-7.20222	16.034	47.8261	182.609	-143.478	11.5564	-6.09418	39.7507	-63.5734	-90.0277	-26.5928	0	0	38.2436	130.435	-76.8698	-16.205	-25.0693	50.554	17.9037	4.02266	32.8612	2.20963	-25.1558	13.9377	29.1218	0	17.3371	44.3554	42.3514	-10.6648	47.3684	40.7202	56.3712
190.119	-137.736	20.1421	0	24.0223	15.3631	25.0197	37.8058	17.206	-8.36622	-143.396	-28.3019	43.0238	-56.4325	8.36622	62.6677	5.20916	3.7037	0	0	0	-100.838	-32.5178	-7.89266	-13.1018	-10.1026	-19.7316	-130.189	98.1132	10.8067	0	-1.10497	56.0379	5.84057	5.91949	29.2237	17.5038	40.0304	14.003	21.5119	59.8174	33.79	94.3396	34.348	19.6927	7.82123	-9.15549	25.6511	11.2076	21.7837
190.723	-36.3636	28.2983	0	-126.42	-29.5905	22.2047	-59.4488	0.944882	22.6772	78.7879	46.9697	38.0497	8.58268	-6.85039	13.937	9.92126	43.1485	0	0	0	-57.3316	7.08661	-32.5984	23.8583	43.3071	49.2126	131.818	81.8182	73.8687	0	-0.708661	41.9685	-30.4724	28.0315	27.2785	63.4162	41.4914	41.5551	43.4034	29.9554	41.109	75.7576	70.2358	-45.1783	140.423	-3.07087	16.2205	40.5512	45.3543
191.327	35.6828	-11.5669	1100	2.68657	11.0448	-101.85	-82.0809	-170.405	-69.3642	-23.348	37.4449	12.1722	-50.289	-99.1908	-130.983	-66.474	-22.8648	33.3333	183.333	1200	-7.36318	-100.231	-100.578	-87.8613	-41.7341	-34.7977	-20.7048	7.04846	2.95898	483.333	-134.104	-42.1965	2.19653	-12.8324	-13.5844	25.2186	28.5138	-6.2542	14.3241	34.7007	-7.66644	44.4934	3.29523	10.1493	-12.6368	-43.5838	-19.422	-33.6416	-9.36416
191.931	1415	-12.7505	-34.3284	-46.2874	2.57485	-53.8251	-53.0055	-28.1421	-2.73224	860	570	-0.364299	-99.1803	-47.7231	-0.637523	-58.2878	10.2611	-22.3881	-17.9104	-32.8358	-41.8563	-30.9654	-1.73042	-27.5046	-61.7486	-15.3916	695	690	15.3005	13.4328	-67.7596	-4.37158	-68.6703	38.8889	-26.2902	-8.74317	42.8658	11.6576	-10.0182	12.8112	5.5252	885	-23.8009	24.6108	-2.99401	-50.0911	-8.01457	-27.5046	15.2095
192.534	-306.452	-18.2104	31.5789	10.4005	-4.97416	-23.5505	-46.7424	-44.2319	-36.4614	-409.677	-232.258	11.286	1.43455	-43.2756	-55.5888	-51.5242	16.1871	7.36842	56.8421	22.1053	-9.88372	-56.2463	-17.7525	-42.7974	-7.65093	-17.9916	-90.3226	-264.516	16.277	30.5263	-16.8559	-20.5021	-28.691	31.6198	8.27338	5.7554	16.9065	-8.90288	-3.46223	-6.42986	16.5917	112.903	19.1097	9.30233	32.4935	-1.07591	-6.69456	5.73819	-3.34728
193.138	51.3514	-5.18369	-5.55556	0.223881	12.0896	0.874036	3.7018	31.054	37.0694	56.7568	-218.919	-6.19024	13.8303	7.24936	50.3342	15.4756	22.2446	72.2222	44.4444	27.7778	11.9403	9.46015	10.0771	13.419	30.7455	7.71208	216.216	13.5135	13.689	511.111	2.77635	21.7481	41.6452	45.5013	10.3674	12.1792	9.61248	5.13337	-2.4157	-29.2401	17.1112	-205.405	19.9295	36.3433	41.6791	16.5039	30.8483	29.8715	46.4267
193.742	82.3232	-57.9034	3350	-22.1143	0.171429	13.7445	18.3797	2.74083	20.7175	35.3535	69.697	-36.0044	21.6848	10.8827	5.23982	29.7864	-8.89133	1850	2300	2100	-13.1429	13.5429	4.79645	-6.3684	-0.685208	-2.49899	44.9495	0.505051	-38.1449	1650	6.65054	15.6389	15.9613	33.4946	-36.3886	22.3381	-1.15258	-19.6487	-30.2964	-25.247	4.82986	61.1111	-3.12843	18.9143	0.285714	2.90206	20.3547	34.5828	23.4986
194.345	56.2092	1.36842	0	-26.2993	-3.181	0.161551	-4.9273	2.50404	12.0759	0.653595	0.653595	9.50877	7.02746	12.1971	15.4685	-3.79645	9.78947	0	0	0	-23.9695	-4.52342	-5.69467	25.6462	25.2019	14.5396	77.7778	153.595	30.0702	0	-14.0549	26.3732	15.0242	4.88691	7.29825	10.4912	23.0175	17.0175	4.03509	12	18.0351	-46.4052	2.03509	13.5305	24.5072	29.0388	6.82553	14.9838	26.3732
194.949	-83.9506	20.975	-900	-20.188	6.62035	-28.8014	-36.2552	-45.3787	-21.2284	45.679	140.741	14.204	-24.7466	-52.8324	-23.7925	-22.9577	25.6696	-680	-1580	0	-3.14671	5.60525	-14.7287	2.68336	-11.5683	3.3393	8.64198	-59.2593	20.1926	740	-41.4431	32.26	-21.4073	-19.9165	18.9889	22.0885	36.8643	25.9404	20.0722	22.3894	30.635	-12.3457	16.3707	17.9403	31.1402	-15.0865	28.4436	-36.3745	27.0722
195.553	251.852	-0.710315	113.793	10.4478	23.5753	7.6	8.53333	2	37.0333	251.852	-124.074	-0.308833	19.9	33.6667	11.4667	9.03333	11.2724	75.8621	96.5517	-55.1724	11.9064	3.4	14.1	-2.1	16.2667	4.2	-29.6296	29.6296	32.4274	186.207	9.93333	30.1667	6.86667	13.6333	23.2242	32.3965	17.3873	14.4534	11.2415	-0.432366	28.5053	50	27.0537	39.3148	49.2198	32.6333	28.8333	26.8667	35.3667
196.156	-39.2157	13.5303	-11.5385	8.95457	-1.76445	19.8645	0.465904	-15.3325	-3.76959	17.6471	52.2876	-2.17729	-26.9377	6.77679	-3.34604	-7.7086	23.0171	80.7692	142.308	-157.692	4.49934	-7.92037	0	-3.98136	-1.39771	-14.9936	53.5948	-34.6405	12.8149	269.231	-3.93901	19.4833	-7.11563	-1.99068	22.8927	8.61586	39.0669	19.7823	-0.808709	18.6936	21.493	106.536	20.4355	27.1725	43.0966	-11.4358	29.7755	8.04744	-3.04956
196.76	53.886	-25.2979	-444.444	7.28246	16.3052	16.3293	-10.8405	12.3842	18.0446	-3.62694	48.7047	-11.8829	8.30189	15.7461	25.9348	4.01372	13.4491	-211.111	-277.778	-655.556	11.4324	4.04803	9.19383	-3.43053	-4.87136	10.0858	38.8601	51.2953	30.6776	-577.778	-8.13036	31.8353	16.1921	20.6175	21.1781	-6.60538	43.2074	6.63943	7.93327	9.05686	32.1076	3.10881	1.53218	31.9411	43.8554	-1.88679	19.8628	29.9485	31.9383
197.363	-114.815	8.61338	0	-8.02647	12.9747	0.0753864	-14.625	1.58311	-14.6626	-225.926	185.185	-16.2806	-10.6672	-11.911	-15.6804	-22.6536	-11.7781	0	0	0	2.70426	-10.6672	-29.4007	-4.22164	-2.97776	3.01545	-137.037	31.4815	-13.9315	0	-11.308	-4.10856	-11.2326	-6.97324	-6.72104	17.031	43.752	0.293638	-3.55628	-10.9299	-2.54486	90.7407	3.65416	20.1093	23.6191	-4.67395	-1.77158	-16.3211	-10.6295
197.967	0	1.5194	0	-37.0406	-36.3959	5.0996	4.54183	-8.95086	12.3772	0	0	-12.3656	4.7012	7.49004	28.4993	-6.82603	10.6358	0	0	0	-26.6602	24.4356	-5.47145	11.3944	9.85392	15.2191	0	0	17.5549	0	-1.38114	12.2444	3.21381	22.3108	8.97616	11.9916	31.3698	14.633	4.97896	3.22581	15.2875	0	1.96353	-26.7892	11.3153	11.9522	25.6308	11.4475	17.9548
198.57	-4.54545	-5.80882	0	1.85562	9.37977	7.83892	1.38334	-6.27113	-7.7467	-13.6364	-48.8636	-10.8824	3.25853	-11.6815	2.82816	-4.08853	9.11765	0	0	0	11.7184	-1.29112	-0.430372	7.9004	3.6889	-3.56594	89.7727	-60.2273	-13.0392	0	-4.11927	27.0827	15.9545	17.9527	18.6275	13.75	27.3284	-0.931373	-14.0196	-2.84314	8.28431	18.1818	5.04902	23.513	29.7153	16.4464	15.893	11.9889	14.233
199.174	25.3333	7.49465	0	3.3557	6.06608	3.47092	16.3462	18.5976	25.985	-100	-76	1.41863	14.212	13.9306	23.8743	17.9174	7.57495	0	0	0	-3.1492	13.6961	14.6811	22.5141	24.6248	11.6088	153.333	16	18.6296	0	11.1163	30.6989	15.7833	11.9841	7.73555	13.3298	31.3437	21.788	3.90792	1.39186	12.4465	101.333	13.1156	25.3227	27.8782	24.0854	27.3687	35.4362	27.0169
199.777	-533.333	-10.1589	9.09091	-0.844024	-0.371371	-26.2303	-55.4033	-60.8828	-54.896	558.333	650	-25.9848	-40.69	-70.066	-39.2187	-55.0482	-1.38217	281.818	-113.636	300	-17.3194	-47.6408	-57.7879	-23.4399	-43.5819	-38.4576	-233.333	558.333	-35.0035	381.818	-77.6256	-21.4612	-42.5165	-57.2806	4.9067	8.70767	22.7021	-8.43124	-20.4216	4.76849	11.8521	-241.667	-1.5895	28.6968	-3.67995	-31.8113	-48.6048	-44.4952	-51.7504
200.38	7.85714	-1.66852	132.692	-12.5119	-9.27279	-5.77571	8.41751	-2.5641	8.49521	50	-5.71429	11.7241	-4.0145	10.7485	15.6177	10.5413	18.0645	78.8462	36.5385	55.7692	7.17688	18.0782	5.80161	22.6107	11.1888	15.6177	-22.1429	-7.85714	19.8665	140.385	-8.13261	5.67211	2.5382	25.123	28.3648	35.5061	34.9055	19.0656	19.1769	15.4171	27.6307	35.7143	18.7319	32.2007	23.4995	10.1528	15.281	21.497	15.3587
200.984	0	-5.33662	-207.692	-17.1786	-19.909	8.77483	-20.7285	-12.8146	-26.1589	0	0	-13.0816	-20.596	-9.96689	-11.1921	-3.27815	3.14724	-146.154	-284.615	553.846	-28.8586	-14.9007	-21.2583	0.761589	-21.6887	-6.3245	0	0	-29.283	-107.692	-5.16556	-0.0331126	-4.2053	6.5894	4.70717	7.14286	24.3842	10.5638	-6.37657	-4.48823	7.74494	0	5.14505	9.89761	-19.909	0.298013	-4.66887	-3.11258	-6.12583
201.587	40.8805	-16.88	47.3684	-21.693	0.333738	6.80313	-0.270921	11.3787	14.8405	15.0943	-3.77358	-1.07175	5.96026	4.27453	28.8682	16.4359	11.6404	112.281	21.0526	56.1404	-5.7949	6.71282	3.40157	14.9609	26.7008	9.51234	47.7987	90.566	13.1587	101.754	-14.2986	20.1084	-2.31788	19.5364	7.94879	6.60911	23.9655	12.2656	13.0098	9.34802	14.2007	45.283	-1.99464	8.82888	16.5352	13.1246	24.2926	19.1451	30.283
202.19	56.3536	-19.166	169.444	-9.83459	-9.50376	11.2549	5.22302	2.44973	11.486	21.547	67.4033	-10.2564	6.42477	-2.63462	4.57592	14.5597	-11.9917	102.778	191.667	394.444	-4.54135	6.60966	-3.69771	13.2655	-0.762653	-3.07372	-10.4972	97.2376	-14.6335	27.7778	-5.01502	15.5535	1.66397	17.3099	-2.9526	12.6651	34.0326	-3.4706	-8.88371	4.6361	-16.2134	85.0829	-14.8666	23.6992	8.87218	24.9596	14.3749	4.92258	16.9633
202.794	500	1.27016	115.493	-12.8279	-5.15785	20.6528	17.9019	16.8959	27.4687	-206.25	-118.75	7.8629	15.0072	22.3363	18.9489	18.7641	5.52419	53.5211	100	108.451	0.42241	21.1456	9.01252	14.9456	25.8674	16.3006	-543.75	-706.25	13.7702	169.014	10.5522	16.6085	18.8257	26.4627	7.07661	4.15323	32.8427	10.0202	9.17339	7.43952	19.7782	106.25	4.07258	15.8293	8.64829	21.433	29.1521	19.4621	24.225
203.397	-23.0263	6.41308	17.3913	4.5582	-6.14773	3.03236	-6.06472	-2.35347	-2.01403	75	51.3158	-2.59096	-0.565739	-16.6101	-5.2048	8.82553	11.2826	-21.7391	-165.217	230.435	-15.8018	-4.88798	-0.543109	6.42679	2.39873	-5.45372	30.9211	-3.94737	2.57258	60.8696	-14.6413	16.1349	-3.16814	1.13148	11.3377	17.9897	33.609	25.3216	6.9276	9.97795	23.3186	17.7632	11.8706	11.2202	15.4979	-12.6499	-5.15954	5.83842	8.75764
204	85.8156	10.4485	54.4776	1.39331	2.18949	6.62162	-8.01802	0.923423	6.1036	51.773	-8.86525	-0.137481	-1.66667	-6.93694	-2.86036	4.70721	17.8381	2.23881	79.8507	52.2388	-10.8678	-12.8378	-1.14865	7.38739	2.22973	3.6036	52.8369	3.5461	6.65063	105.224	-4.03153	13.8739	-4.21171	20.2027	3.19643	16.4289	35.6075	21.7907	1.34044	14.951	24.0076	39.7163	11.4281	26.7914	15.6648	5.74324	6.1036	8.80631	18.018
204.603	-36.8182	-4.92958	70	2.25806	7.93907	11.1481	9.33333	-5.37037	5.61111	18.6364	44.0909	-4.3854	-8.31481	12.7778	-0.185185	14.537	10.7234	44.2857	87.1429	104.286	-3.33333	6.48148	1.38889	19.3519	1.22222	4.35185	-4.54545	84.5455	-4.96159	64.2857	1.75926	18.7963	5.18519	8.2963	0.65621	10.1312	30.0096	0.224072	-4.54545	10.3713	3.98528	-39.5455	4.0493	23.2258	19.1577	8.37037	17.5185	4.98148	5.88889
205.207	0	1.29911	51.4706	-4.69009	-6.67648	5.7886	-1.86438	-1.33814	3.96933	-18.75	-19.1176	-6.54309	2.81161	10.5849	0.0601413	5.47286	2.58238	75	29.4118	80.8824	-13.8312	5.96903	10.2391	12.7349	5.50293	-0.285671	21.6912	-36.0294	0.126743	42.6471	4.14975	11.487	4.08961	7.30717	3.02598	0.443599	27.3923	-1.98035	-7.11343	3.29531	9.23638	-2.20588	-1.56844	10.0791	9.58249	12.4192	16.9599	12.9755	12.5846
205.81	39.1924	4.68891	44.086	-2.49064	-4.08595	0.627353	-13.9115	-6.9793	-8.6261	28.5036	19.2399	-0.347804	-14.5075	-7.73212	5.66186	1.72522	9.30053	19.3548	16.129	53.7634	-3.972	-2.54078	-4.72083	3.59159	-2.55646	3.32497	19.4774	66.9834	-6.46657	38.7097	-2.43099	9.92785	0.86261	-1.05082	5.80961	7.75473	42.0714	13.062	7.45846	8.15406	10.7046	48.4561	8.59204	12.6974	11.8183	-3.24655	13.8645	2.05458	5.61481
206.413	10.9091	7.93651	-12.3457	-9.15063	-2.15399	3.87071	-7.5419	-1.06411	8.26018	-28.4848	-5.45455	4.6751	9.98936	4.16334	12.8891	9.01836	15.4142	24.6914	27.1605	69.1358	-5.57592	4.54908	2.8199	8.37989	15.4163	0.971003	-7.27273	-45.4545	6.70883	34.5679	0.133014	11.8383	12.5432	15.8021	20.2877	12.4256	46.1434	10.1438	9.98264	9.3378	11.4087	-1.21212	9.63542	10.9991	11.3199	9.33759	16.3208	13.2083	14.6848
207.016	2.99401	5.44594	-64.7059	4.2283	10.6335	-0.0589797	-6.34031	-9.93807	-10.5279	20.0599	6.58683	-1.85762	-13.0492	-14.8334	-7.18077	-0.103214	7.45356	-29.4118	-88.2353	141.176	-4.88418	-8.03598	-7.19552	-5.19021	-3.53878	-5.47036	29.6407	29.6407	-3.06911	70.5882	-11.3978	10.5426	-7.72633	-1.62194	9.49579	5.72286	36.3448	13.4072	5.95362	8.08815	9.55348	-8.08383	6.21899	21.2671	14.4153	-7.87378	4.52669	-2.50664	-9.82011
207.619	33.7176	-1.37976	-148.276	-0.872312	-2.25598	0.824499	11.0326	10.0772	14.7232	21.6138	-17.8674	7.16163	5.85002	10.7054	20.4947	10.3128	7.77924	-27.5862	6.89655	-62.069	-0.526395	13.7678	7.95707	16.7256	18.6625	10.352	20.7493	52.7378	7.49014	296.552	9.63225	13.192	12.1188	18.296	4.25756	7.35874	27.5953	16.1629	2.49671	6.81997	13.9422	20.4611	7.3456	12.9644	9.64055	19.644	22.6934	16.5685	21.2145
208.222	-60.2564	-11.1701	300	-12.1995	-5.24128	3.01232	1.52138	-1.33881	-1.04975	-198.718	32.0513	4.95238	-0.912825	-2.60155	-2.95147	-6.81576	8.05442	287.5	62.5	712.5	-11.6754	6.37456	-5.91815	7.94158	4.06207	1.36924	7.69231	3.84615	-5.11565	-162.5	3.94036	13.4946	2.78412	2.14514	2.9932	10.7347	24.3673	3.94558	4.35374	8.14966	6	-70.5128	13.1429	6.84981	11.1513	6.14636	13.4642	3.51438	10.3606
208.825	11.811	-3.51857	-180.769	1.22905	1.24501	7.94682	5.00076	-1.45037	3.88276	32.2835	-7.34908	0.0151012	0.664753	10.9684	14.4282	10.8778	5.074	-230.769	226.923	-19.2308	-4.69274	4.84968	6.46623	6.37559	8.26409	6.22451	48.8189	50.6562	6.79553	207.692	0.407917	13.7332	10.8778	12.6605	8.47176	10.3141	20.6282	8.74358	1.17789	10.1782	12.7605	29.1339	-3.06554	19.5052	13.6792	17.2383	8.53603	2.46261	9.30654
209.428	26.875	6.98582	188.095	-6.244	-4.24592	-0.325901	-5.30017	-7.11835	-3.25901	-9.0625	-10.3125	2.36763	-10.1201	-17.1527	-4.59691	-1.06346	7.59724	-64.2857	76.1905	-83.3333	-5.45629	-2.81304	-6.19211	-7.90738	-2.02401	-6.72384	-23.75	14.375	-1.79524	9.52381	-3.31046	6.4494	-2.6072	-2.71012	14.453	18.798	38.6757	19.4224	10.3291	19.0842	11.9943	-12.1875	8.62495	6.60903	12.1422	1.08062	7.30703	-3.17324	7.63293
210.031	40.1747	1.09633	-10.1266	-1.10803	4.59251	-0.234192	-4.58138	-1.40515	3.07377	-12.6638	-37.1179	1.33038	7.66979	5.19614	3.7178	-0.644028	9.64523	53.1646	34.1772	78.481	1.9099	3.11768	0.365925	7.87471	4.62529	-0.175644	-47.5983	15.2838	12.4538	81.0127	3.01522	4.99122	4.20082	9.26522	12.5031	9.6206	37.0781	15.6442	8.08081	11.5546	16.371	17.0306	3.85563	16.6205	15.4104	5.79625	15.7055	17.2424	13.627
210.634	-20.3488	1.42414	98.6842	0.0578202	9.01995	1.78138	5.85695	-6.16734	-4.93927	25.2907	34.0116	3.74411	-3.9946	-5.04723	-2.5641	4.23752	3.5259	35.5263	-15.7895	89.4737	7.97918	-1.61943	-2.33468	9.16329	1.9973	8.52901	23.5465	38.6628	3.51441	-17.1053	-2.48313	-1.84885	2.80702	12.4696	14.0921	15.4588	29.6428	12.0707	7.53417	8.41851	14.9535	43.314	-4.15757	20.5551	16.1029	7.97571	15.3306	9.51417	8.0027
211.237	33.0508	-8.46128	-92.3077	-3.81078	-2.87779	4.8813	-3.5076	4.6279	4.36116	20.6215	-4.80226	2.57761	12.8301	7.41531	16.9512	6.3617	5.04315	-25.641	-102.564	-123.077	0.289093	-2.56068	5.70819	14.2705	6.26834	7.77541	10.7345	24.8588	7.55351	-28.2051	3.77434	12.3633	8.60229	8.4956	5.4466	8.46128	33.0606	6.86989	1.37846	8.3268	11.7561	8.47458	1.06466	13.4691	8.92247	18.9651	8.52227	6.90851	5.78821
211.84	36.8308	0.484046	-21.6216	-8.47724	-12.4162	-2.26047	0.608147	-4.97992	0.367183	18.8437	13.4904	3.24015	-4.97992	-6.16179	-5.32415	-0.826162	13.0989	39.1892	8.10811	81.0811	-11.6598	-4.18818	-3.25875	2.00803	1.64085	0.803213	3.21199	-6.42398	0.691495	74.3243	-2.42111	6.79289	-3.31612	2.53586	8.01146	14.7387	35.9874	6.64823	5.25536	9.99704	7.03349	18.2013	5.8777	9.61895	-1.01327	3.99312	7.82559	3.52266	3.78657
212.443	21.2329	3.18354	72.7273	-3.93881	-9.01929	4.51722	2.31652	2.83247	6.66526	11.8721	-10.0457	0.525976	5.53859	3.53796	10.9614	7.04433	7.35443	33.6364	33.6364	25.4545	-6.19934	-0.716016	1.20038	8.85543	6.43361	7.59187	2.73973	10.274	3.96789	95.4545	0.442245	5.62283	3.56955	12.3618	3.71874	5.06598	32.0015	7.27139	3.66338	6.13638	9.40297	-28.3105	3.65415	6.94143	7.37527	14.373	9.2345	9.25555	10.5718
213.046	5.55556	0.528728	-19.7183	3.34555	1.63903	-0.716808	-9.16872	-3.65893	-1.41222	11.3169	3.7037	-2.02679	-6.2159	-4.80368	-1.69038	1.19825	12.1255	-42.2535	4.22535	-16.9014	1.7258	-5.67027	-5.68097	3.66963	-5.95913	-4.09757	25.9259	0.411523	-1.98273	-25.3521	-6.39777	-0.0962876	-0.524232	-1.18755	7.95735	11.6144	30.1551	11.2971	2.77582	11.9845	12.0726	14.8148	8.26577	14.7995	15.5997	-6.68664	5.55258	5.52049	3.80871
213.649	33.8053	2.60085	98.7952	-4.92824	-3.87294	-0.247917	-3.00476	2.01309	2.99484	17.8761	11.3274	6.87656	2.87584	0.545418	10.0952	3.72868	5.29028	72.2892	63.8554	51.8072	-7.40819	-3.83776	2.45934	7.92344	1.309	5.00793	18.5841	19.823	8.64804	95.1807	3.21301	9.5002	-2.23126	9.5597	9.65456	12.2876	29.8414	9.56599	3.54296	11.0717	13.1573	12.9204	1.86811	14.0882	4.49557	11.5728	8.07219	11.0968	11.6819
214.251	10.6383	2.25649	77.3109	5.13943	3.50243	1.63904	4.05545	0.159221	3.16568	54.6099	0.472813	0.438312	-2.73485	-2.93154	1.06772	-0.927227	12.0049	57.1429	123.529	93.2773	1.10403	0.871031	0.374637	2.78168	3.7651	7.02445	18.9125	29.7872	0.413961	41.1765	6.12532	6.11595	-0.524492	8.44807	7.6461	12.5487	28.4659	6.36364	4.46429	13.7987	7.47565	27.4232	1.96429	18.9778	15.5801	5.90053	13.206	7.52084	10.5367
214.854	-3.72807	-0.849032	-17.6471	-0.837287	5.19118	2.23295	3.53865	-0.548775	5.8189	-22.807	-17.3246	-5.4568	4.2672	4.89166	5.66752	3.1318	1.57425	24.5098	-80.3922	2.94118	0.00930319	-3.58596	2.38433	5.73375	4.04958	4.71189	27.4123	-21.7105	1.59193	14.7059	0.312234	5.11874	0.40685	12.3001	3.6526	2.62669	28.5133	0.787123	2.54709	4.59892	8.20731	-14.4737	-2.94508	12.8477	15.0805	7.73015	10.0672	13.3598	7.81531
215.457	5.08475	0.37296	46.8966	-3.12917	0.324366	1.54644	2.51542	-7.57561	-7.25262	23.0508	19.661	5.20591	-1.24303	-1.57581	-4.27719	5.9998	4.55322	15.1724	19.3103	43.4483	-1.4501	-3.94441	-7.32113	5.09934	3.05373	5.87257	-26.7797	28.1356	2.50971	33.7931	-1.83028	4.64911	3.89547	2.43711	9.71251	10.0544	33.9239	9.33178	4.78632	10.4895	4.77855	1.01695	1.52292	12.9555	11.7058	5.42234	7.75179	0.499168	6.60664
216.06	69.0745	-6.48849	29.8137	-4.10095	-5.35292	4.17854	4.1181	0.0345334	1.46767	34.5372	-9.25508	4.77796	7.37287	10.006	8.63334	4.0663	3.98026	47.205	35.4037	40.9938	-3.71648	3.6519	3.6519	8.47794	8.08944	8.41751	21.219	44.0181	5.09868	30.4348	-1.26047	10.36	5.47354	8.97868	-0.337171	7.92763	27.2862	3.78289	1.21711	6.68586	10.9375	15.5756	2.96053	15.4081	10.9129	11.0766	11.1543	13.1486	13.2694
216.662	-23.7094	0.572505	37.1429	0.504666	-1.92344	2.12046	4.57056	2.04027	5.23877	4.0153	19.8853	3.94231	4.41019	1.79971	1.09587	4.86458	12.9285	21.9048	15.2381	50.4762	2.15197	-0.730577	0.579116	6.03172	2.31646	6.78011	-21.0325	12.2371	4.92065	57.1429	1.0335	9.08767	-3.43015	2.45011	5.74679	12.0299	28.9369	11.0878	7.42807	10.9791	10.1239	46.6539	5.4859	15.6066	6.64635	8.33036	10.2726	6.25445	5.87135
217.265	22.3048	0.868878	36	0.105657	4.76268	0.478919	1.94133	2.81365	4.08792	10.0372	0.743494	3.7412	1.0006	9.33892	3.45506	4.06226	9.79463	39.4286	38.2857	62.2857	1.0078	1.59925	5.97794	9.50141	6.29436	4.09647	8.36431	3.71747	8.20767	46.8571	1.53938	9.50141	1.29137	11.6309	9.22016	11.7478	32.7301	10.7353	9.90234	9.11245	14.0816	23.2342	6.61353	17.9129	15.2389	4.57539	10.4165	8.28701	8.14162
217.868	14.4315	4.08413	-3.84615	0.936037	2.3791	-3.05069	-0.641427	-9.903	-6.37516	11.8076	28.2799	3.44216	-5.11577	-3.84856	-5.21746	-3.59043	9.3238	-19.2308	-25.641	-69.2308	-1.52886	-5.48342	-3.66083	-0.383292	-5.54599	-4.70119	9.62099	22.3032	0.941551	-11.5385	-10.7556	2.10419	-3.84074	-3.76252	7.45292	11.9834	30.5026	8.101	7.04329	8.77354	13.5547	17.93	7.48961	10.5616	6.14665	2.08073	3.20713	2.41708	3.41051
218.47	-12.4088	1.23843	17.2043	6.15137	2.01636	1.93002	2.63121	0.381838	5.21383	0	-24.0876	0.306349	3.92252	6.08164	5.4221	0.236046	8.95581	17.7419	17.7419	56.4516	7.06458	2.37434	3.4782	5.41516	3.09636	3.56845	-13.8686	-15.5718	0.788685	29.0323	4.65843	8.213	1.93002	5.24854	2.17703	5.91839	27.1803	7.1829	3.94994	6.00313	11.5239	-27.2506	1.08852	20.2951	18.0961	10.0181	14.4613	9.85837	10.7054
219.073	12.3435	0.0565611	-8.33333	1.19182	1.21445	0.637959	-1.14681	-3.82016	-0.129111	-7.33453	18.2469	2.97888	-0.979722	2.13412	-1.5949	-2.01261	10.5518	-38.1944	-20.8333	20.8333	5.49898	-0.508848	-2.24804	1.52654	-3.12144	6.40996	-9.66011	0	0.377074	29.8611	-4.43533	0.546822	-4.22268	2.64297	8.88638	11.0168	29.1792	7.27753	6.61136	9.49598	8.591	9.48122	2.35043	11.6316	9.85894	3.72142	5.96187	5.46822	4.0404
219.676	19.4517	0.809501	-3.50877	1.02876	2.74337	2.68041	1.49828	3.12027	8.64605	29.8956	4.30809	-0.259986	4.92784	11.2646	5.47079	2.61856	8.13047	-38.5965	-26.3158	-31.5789	0.405907	3.69072	2.09622	9.58076	1.79381	9.58076	22.5849	7.96345	3.74616	-24.5614	0.226804	7.41581	8.76289	7.82131	7.85275	10.5058	26.6485	8.17183	2.5585	9.14087	10.0626	22.1932	1.5481	15.3125	10.1547	4.86598	11.2577	7.85567	12.1512
220.278	6.92308	4.00654	32.6733	5.29967	3.05133	1.82927	-0.884481	-4.16778	0.294827	8.84615	14.8718	3.60316	-2.41222	-0.938086	1.69526	-2.05709	9.74652	-16.8317	57.4257	-2.9703	-0.931458	-1.38703	-2.98177	5.23318	-2.78076	3.89976	12.4359	4.74359	-0.179886	68.3168	-3.70544	3.61833	-0.134012	3.47092	12.4339	12.2159	29.0542	8.24748	5.98528	11.7253	11.9379	18.2051	4.51349	13.4001	6.57802	2.62664	8.24846	2.84776	4.24149
220.881	27.0504	1.79203	20.8556	-1.18957	1.37709	3.46139	1.708	0.0170232	4.71543	36.5468	14.6763	0.278236	1.44697	5.31692	8.46621	4.83459	7.80476	-2.6738	23.5294	35.8289	-3.86757	1.16325	3.97776	7.50156	4.57924	2.58185	26.3309	20.2878	2.24004	30.4813	2.77478	3.18334	3.71673	7.59803	4.11695	7.9934	27.1445	7.90851	6.39	9.17708	7.50766	9.20863	1.95237	13.9701	7.37181	7.54696	9.83374	8.26193	9.777
221.483	2.05562	0.680663	15.5738	0.036392	-1.88718	1.22464	0.835212	-0.1281	1.99836	-7.37606	8.22249	0.680663	1.08116	-1.25026	4.13507	1.40398	9.48007	-3.68852	11.0656	33.1967	-0.187159	0.163968	1.3886	6.60996	0.958188	4.84218	-3.50665	-6.28779	0.533049	25	4.2068	4.10945	3.29986	2.29043	6.70412	7.90553	29.7072	7.29867	5.03526	8.7338	11.2596	15.4776	4.56372	13.5014	4.82454	4.42714	7.98319	7.91146	8.5827
222.086	9.63719	0.652595	13.5593	4.09087	4.00033	1.35754	0.353045	0.630438	0.861598	-2.38095	-14.8526	1.96118	0.361451	2.4545	3.15639	-0.105073	8.93579	-3.9548	13.5593	16.9492	2.67923	-0.53377	0.109276	5.14017	4.45929	1.80305	-2.72109	15.6463	6.20985	17.5141	-0.243769	1.93334	0.748119	4.21973	5.24795	7.6408	27.8509	6.64831	5.75099	8.69107	8.55511	-11.4512	1.35957	14.5444	7.23105	6.628	9.44395	6.50612	6.29597
222.688	17.9269	0.866541	17.1429	4.25351	2.13739	3.07261	1.47317	0.708523	2.50088	16.9074	13.8488	0.347776	2.76745	0.0561207	4.58786	1.26271	8.55238	1.78571	12.1429	12.5	3.19013	1.28727	1.23816	6.05752	3.39881	2.89372	3.14359	11.2999	0.472395	-7.14286	-0.333216	5.65766	2.98141	4.15293	5.83684	8.97841	30.0362	5.44559	6.10057	8.85089	7.92349	9.7706	2.85176	10.095	6.55395	5.83655	8.63557	6.70291	5.97685
223.291	4.03087	2.38588	21.6019	-0.0032437	1.18395	0.829039	2.24065	1.3828	1.35399	-4.54545	-8.49057	1.15077	2.7624	2.79761	3.06968	2.14462	8.27575	-3.39806	15.7767	6.31068	0.0583866	1.55885	2.25345	4.91342	2.57034	3.02167	4.11664	0.343053	2.14919	26.699	1.91095	3.1177	1.00509	4.73096	5.9334	8.26215	29.2589	7.81599	5.24512	8.9858	10.7188	3.85935	3.77333	11.1745	6.08842	5.94731	7.86467	4.82699	6.57469
223.893	-3.94843	-0.359259	22.9226	2.16917	2.16266	1.0215	0.41932	-0.454001	1.54802	14.9073	-1.85334	0.423604	0.145028	0.372029	1.60477	1.29264	9.65173	-1.43266	-6.59026	8.30946	1.09761	1.04672	1.38407	5.716	-0.0567501	1.5827	0.644641	7.09106	1.09654	-4.87106	-0.810265	1.96418	0.0693612	3.35456	7.05381	8.93322	26.923	5.88756	4.50682	9.74557	9.82868	8.78324	2.37272	10.911	7.89174	5.69393	5.72861	4.60306	4.53686
224.495	6.56692	1.96463	-9.93789	0.218288	3.86341	1.87601	1.39658	2.20356	4.0349	-1.08063	4.2394	0.451024	1.89089	2.76339	3.93068	3.09392	8.28407	1.24224	8.38509	0	0.768495	1.66458	1.49783	6.07468	2.12018	4.1957	-5.23691	-0.665004	2.4284	-9.93789	1.47698	3.64779	3.90388	5.50593	5.85312	7.54001	27.5685	7.34125	3.49353	8.82683	10.2512	4.65503	3.35338	12.2331	6.13002	6.4886	8.38544	7.30153	6.13722
225.098	10.2672	0.764436	-10.3825	1.42197	1.6112	1.29204	2.31479	-0.2607	2.07414	5.20394	7.45429	2.32624	0.464104	0.962585	2.93359	1.23188	8.08656	-17.7596	-21.5847	3.82514	-0.793077	1.10869	1.72177	5.70962	0.572967	2.90494	-2.18003	15.8228	0.804422	-10.6557	-0.730533	3.54094	2.3549	5.05357	6.17429	7.72904	29.5425	6.24015	6.34364	7.68199	8.54757	13.4318	3.01541	11.5594	6.26113	4.54363	8.76927	6.07059	5.33146
225.7	10.1932	0.736935	-6.15385	-0.560509	2.23682	2.54981	2.06886	2.81446	3.48373	12.7915	1.73218	0.816945	1.5192	1.92381	4.02066	2.63888	7.44726	5.05495	-1.75824	9.45055	-0.745607	1.66679	2.78647	8.71059	1.96707	3.37685	1.1992	9.46036	2.66349	17.8022	2.23936	2.15029	2.532	5.02328	6.02181	6.83034	28.3931	5.59229	5.77126	7.55885	8.81585	7.06196	1.94972	10.329	5.38871	6.59083	8.15838	6.2931	6.80205
226.302	8.45225	2.0216	22.547	1.5357	1.81589	1.71548	2.03968	1.27104	1.38483	-2.1405	6.20198	1.91274	-0.242614	1.89153	2.51846	2.29088	8.7689	14.1962	22.3382	21.7119	0.423493	0.753607	1.50077	6.26288	0.399347	2.80831	5.32382	6.14709	1.98013	17.3278	1.60812	2.05041	1.67898	3.6156	6.00605	9.16458	29.5551	6.33261	5.25788	8.87257	9.60346	0.0548847	3.93089	10.7927	4.73328	4.82437	7.75507	5.32463	5.50069
226.905	9.27835	1.04153	-13.0769	-0.046824	1.27071	0.691527	-0.371103	1.24082	2.27239	3.29897	3.38144	2.78134	0.459383	0.863182	3.84018	0.228874	9.06852	-8.30769	2.76923	-1.53846	0.645849	0.57709	1.86369	6.31856	1.26044	2.73832	1.93814	7.75258	2.54553	1.07692	0.158577	1.13129	1.75906	4.3764	6.2256	8.78423	28.8786	7.05358	5.62295	8.75016	9.98559	5.15464	3.52548	10.4741	5.22169	4.49738	7.92068	5.82812	5.30661
227.507	10.2511	1.33987	3.32481	1.00531	1.81183	0.779836	0.472671	0.478281	1.11225	6.74235	14.2415	1.41002	0.488099	1.44045	2.89914	1.18939	8.66002	8.56777	3.58056	10.6138	1.25806	0.51054	1.31282	6.66508	1.1922	2.6607	7.67114	13.0375	1.54564	13.8107	1.05474	2.42647	1.85562	3.16984	5.99315	8.80383	27.9407	6.64321	5.23553	8.68106	9.64446	10.1479	2.83406	10.7971	4.38048	4.38027	6.78991	5.75901	4.93008
228.109	9.1316	1.31909	-1.31313	0.573794	1.3146	0.516958	0.181177	0.285052	0.866026	5.31185	4.89406	1.23856	0.508503	0.833414	2.78288	0.885351	7.66924	0.808081	9.69697	1.81818	0.378155	0.309209	1.94584	6.01749	0.39255	2.32752	6.50552	6.71441	1.77545	6.46465	0.781476	1.55087	1.38902	3.80351	5.90582	7.90714	27.426	5.50593	5.41058	8.02377	8.66434	8.56461	2.14294	10.5144	3.94856	4.25645	7.01034	4.54029	4.8797
228.711	2.41996	0.936272	3.10819	1.11541	1.79494	0.494936	0.455427	0.362043	1.36269	5.10052	3.53686	1.20061	0.240644	0.948208	2.29509	0.703254	7.24259	6.33592	11.5362	5.4991	0.600662	0.21191	1.78579	6.26535	0.397242	2.20027	3.74162	4.00223	0.79248	6.45547	0.749228	1.12061	1.04518	3.28497	5.29653	7.95669	27.546	6.30686	4.97813	8.16967	8.44266	5.08191	2.718	10.6718	3.85959	3.97601	7.13167	4.76977	5.14115
229.313	4.16351	1.1169	-3.46517	0.857805	1.78654	0.729121	0.558292	0.89995	1.37489	3.38488	5.19087	1.27896	0.535014	1.05726	2.04657	1.02497	7.50059	5.35527	5.56528	-0.980049	0.812501	0.291724	1.49541	6.0695	0.658162	2.17948	2.08716	4.74749	1.46618	3.9552	0.465556	0.7738	0.949134	3.18456	5.50755	7.90399	27.5483	6.03528	5.34753	8.01632	8.86292	5.60182	2.44383	10.2933	3.87869	4.17837	6.63606	4.79786	4.83428
229.916	5.0147	1.45199	-2.99894	1.04863	1.58455	0.545907	0.479036	0.413657	1.13035	3.22658	4.49019	1.54623	0.349023	0.542179	1.71876	0.669955	8.44893	5.41401	3.7155	3.29087	0.8059	0.0999339	1.24917	6.10616	0.363193	1.95716	2.55901	5.06239	1.48528	3.21125	0.52776	0.654791	0.762679	2.73675	5.7667	8.18719	27.9826	6.29406	5.54516	8.66723	9.01283	5.04649	2.77215	10.0886	3.41158	3.92427	6.40347	4.47763	4.6698
230.518	5.74133	1.27428	-1.93785	0.941038	1.84139	0.664438	0.637763	0.55447	1.40428	5.15747	5.26362	1.4321	0.7265	0.889819	2.35888	0.773046	9.24702	4.87805	7.61777	2.57267	0.704295	0.15597	1.58719	6.1977	0.553653	2.29219	4.55591	6.21904	1.68478	6.48179	0.641574	0.886825	0.987811	3.25088	5.51213	8.1194	28.3896	6.39769	5.43853	8.6492	9.32062	6.43135	2.76032	10.0709	3.68251	4.48339	6.62342	4.83834	4.77138
231.12	5.46305	1.8498	-1.10526	1.29733	1.89281	0.672688	0.768719	0.289031	1.20625	4.85758	7.74735	1.84215	0.466572	0.650671	2.07849	1.02683	9.46764	5.52632	5.42105	4.84211	1.1688	-0.0248276	1.49106	6.28607	0.21689	2.23823	3.64662	6.19238	1.67841	0.105263	0.606637	0.924711	0.914874	3.15123	6.30741	8.64396	28.196	6.652	5.76669	8.9719	9.70966	8.10513	3.05766	10.0711	3.86119	4.37762	6.21721	4.85872	4.98754
231.722	8.69636	1.73454	-2.96804	0.817026	1.44509	0.503219	0.648022	1.03636	1.45581	4.63371	6.23266	1.67551	1.02738	1.05431	2.56157	0.96934	8.46196	9.41781	6.84932	0.742009	0.690445	0.399105	1.63112	6.48261	0.505014	2.15229	4.69897	7.53793	1.82101	8.61872	0.950791	1.39836	1.16381	3.32508	5.44231	7.87998	27.5491	6.35669	5.1886	8.60952	9.09571	6.51003	2.75869	10.0884	3.98762	4.66839	6.9966	5.04236	5.19076
232.324	3.34091	1.09169	3.19396	1.10622	1.39472	0.590038	0.635984	0.235169	1.11539	3.53332	3.1485	1.25591	0.502983	0.729689	1.78825	0.257537	8.8579	10.9175	12.2532	7.02671	0.64315	-0.103378	0.931608	5.63196	0.0278092	2.08508	0.559734	3.77821	1.23736	6.44599	0.245446	0.533211	0.651098	3.10375	5.88617	7.95334	27.4848	6.40992	5.46008	8.55674	9.05049	4.77523	2.92917	9.83345	3.99855	3.91565	6.50312	4.21551	5.025
232.926	6.65281	1.77889	-2.96643	0.804785	1.57354	0.159672	0.278063	0.766427	1.54921	3.1185	5.08201	2.13024	0.668287	0.563137	1.77587	0.559242	9.77871	7.96253	6.16706	2.73224	0.731114	0.0194722	1.31243	5.9585	0.613765	2.1879	5.72881	8.82421	2.12064	-1.0929	0.654267	0.817833	1.01256	3.35156	5.97588	8.25891	27.7528	6.72508	5.40826	8.88262	9.45541	7.29961	3.09792	9.76473	4.01352	5.0176	7.03415	4.73642	5.3167
233.528	4.74506	1.35492	1.15546	1.91089	1.79073	0.485085	0.738573	1.01395	1.90923	2.41674	9.69643	1.92302	0.754704	0.470106	2.35975	0.651004	9.16548	7.98319	8.71849	3.15126	0.288151	0.1037	1.4518	6.28766	0.460888	2.00256	5.27557	6.74919	1.6577	4.30672	1.27666	1.64767	0.926385	3.74932	5.75792	7.82777	27.0185	6.60753	5.34982	8.07891	9.56649	9.63749	2.96402	10.7771	4.99889	4.39802	7.04698	4.14914	5.20919
234.13	10.0737	1.14807	-6.22568	0.487877	1.64326	1.12145	0.866143	0.926278	1.90952	3.9858	5.21431	1.29954	1.54766	1.58248	2.71659	1.13622	8.41086	3.79377	2.82101	4.66926	0.197702	0.807064	2.39798	6.54302	0.856649	3.08161	4.2588	9.36391	1.76944	5.15564	1.18897	1.85783	1.71224	4.05642	5.49335	7.51754	25.6715	5.81609	4.46061	7.7413	8.58987	9.33661	2.25483	10.2996	4.46849	4.931	7.45348	5.04389	5.42579
234.732	5.50744	1.32203	-2.40283	0.802437	1.40851	0.465295	0.699144	0.421248	0.871327	2.55385	5.57406	0.868935	0.437265	0.768017	1.36705	0.780831	8.54238	6.71378	4.31095	7.98587	0.810518	0.221035	1.44314	5.96314	0.276294	2.30405	3.44215	5.21874	1.34302	9.25795	-0.134543	1.16604	0.623864	3.12412	5.32807	8.0859	26.7372	5.70192	5.09306	8.369	8.62569	6.10704	2.86417	10.1618	3.95885	4.09556	6.47409	4.51601	4.6089
235.334	4.64688	1.22176	-5.76247	0.660929	1.77648	0.136769	0.0412479	0.241698	1.27289	3.90993	5.15865	1.47764	0.485567	0.581812	1.98496	0.54563	8.61837	5.13001	10.6114	8.57344	1.0146	-0.0455897	1.25987	6.29355	0.571681	2.21219	4.83112	6.89867	1.58388	9.487	0.199003	0.813379	0.729436	3.10734	5.39296	7.79566	26.5068	6.22409	5.18113	7.74124	8.69286	6.8782	2.91382	10.3347	4.65671	4.11538	6.25014	4.82238	5.06336
235.936	3.45538	1.43852	-0.599315	1.06382	1.98166	0.63288	0.701277	0.382365	1.25093	6.08696	7.43707	2.12566	0.418624	0.632056	2.05027	1.02678	9.56994	4.96575	6.67808	1.0274	0.438784	0.327153	1.60857	6.27853	0.18871	2.37495	0.297483	6.68192	1.84408	9.16096	0.481253	1.10507	0.938607	3.48826	5.89	7.93648	26.251	6.16784	5.40377	8.51906	8.95301	7.00229	3.28782	10.5526	4.30646	4.75649	6.89823	5.19242	5.36877
236.537	5.7903	1.11644	0	0.692478	1.40723	0.364453	0.489592	0.651266	1.48613	2.32134	4.22535	1.40038	1.09519	0.818422	3.16682	1.15091	8.94519	7.88863	7.65661	3.55762	0.641424	0.241142	1.73823	6.36104	0.818422	1.86611	4.27752	5.32081	1.87229	11.2916	0.526128	0.896976	1.69896	3.28739	5.21433	7.52142	25.9684	5.90646	5.18045	8.0272	8.95729	5.68597	3.04116	10.6211	4.58187	4.49401	7.03149	5.15076	5.79198
237.139	5.67232	1.78472	3.63336	1.32547	1.91256	1.03939	0.828337	0.990829	1.37465	8.28058	9.26817	1.67108	0.8218	1.43255	2.36268	0.942269	8.85739	7.26672	8.00991	5.53262	0.948665	0.494948	1.81263	7.02079	0.924525	2.76891	4.83667	6.33072	1.38412	9.24855	1.31955	1.72578	1.46803	3.41981	5.52503	8.26302	25.8143	5.94199	4.974	8.24095	8.57451	11.0661	3.07482	10.2041	4.18098	4.89251	7.14032	4.9308	5.45096
237.741	7.7879	1.75221	-1.50044	0.785939	1.36516	1.2357	0.0355598	0.535372	1.60414	3.67302	1.73985	1.79857	0.556115	1.02333	2.33213	0.941346	9.48361	4.76611	2.29479	5.11915	0.950717	0.297319	1.6239	6.57856	0.295344	2.32126	4.61199	10.1906	2.1896	9.62048	0.332879	1.535	1.09544	3.25076	5.19888	7.62118	26.528	6.52682	4.76586	8.32101	8.83801	4.19774	3.15275	10.5827	4.77156	4.95762	7.47052	5.18975	5.86835
238.343	8.96488	1.39256	9.37808	0.972485	1.93391	1.04592	-0.0480381	-0.37557	1.40293	5.23722	12.3537	2.84221	0.193244	0.484748	1.69989	1.3014	9.25437	5.23198	6.71273	13.6229	0.772235	-0.302422	0.557897	6.66856	-0.268577	1.8713	3.75847	8.22551	1.18934	8.78578	0.604843	1.35053	0.786078	3.33428	5.94861	7.90245	26.1789	6.45667	5.29346	8.81695	8.84405	8.53358	2.72415	10.8766	5.08148	4.247	6.5965	4.99924	5.14772
238.945	9.27644	1.28575	-5.90372	0.537126	1.40081	0.539538	1.05532	0.606273	1.85954	6.04294	8.21627	1.97187	0.371003	1.54962	3.32998	1.5598	9.31611	3.17893	5.44959	3.17893	0.85805	0.821183	2.02242	6.75158	0.998767	2.59589	7.7657	8.69335	1.63173	7.1753	0.944474	2.45676	0.874345	4.0652	5.15953	7.59692	25.992	6.11582	5.24991	8.02259	8.46575	9.38245	2.94372	10.9902	5.82731	5.03569	6.64186	5.50849	6.08309
239.546	5.92275	1.95224	-3.24324	1.40517	2.34739	0.298363	0.375431	-0.474518	0.995277	5.86552	7.32475	2.10419	0.37433	0.668289	1.8111	0.667188	9.8045	2.7027	8.10811	8.46847	0.396497	-0.445893	1.0217	6.43297	0.357815	2.02689	4.77825	9.95708	1.97434	9.45946	0.353411	0.773982	0.974358	3.71798	5.98749	8.52357	26.1242	6.72419	5.68084	9.0236	9.17186	6.52361	3.5389	11.0616	4.59784	4.38406	6.89868	4.34443	4.77491
240.148	2.34239	1.20324	-1.30399	-0.161559	1.64831	0.396805	0.0221006	0.476167	2.07946	2.34239	1.70619	1.89032	0.962379	1.07087	3.14632	1.15526	9.01453	7.33496	3.09698	2.36349	0.38856	0.551509	1.48375	6.14898	0.804661	2.45618	2.86293	1.35917	2.10206	10.8394	0.482194	1.73992	1.21352	3.78422	5.57403	7.25516	25.6082	6.00005	4.7798	8.29854	9.03409	1.70619	3.08761	10.3347	3.96433	5.09619	6.71556	5.59044	5.95007
240.75	2.78802	1.11657	-6.37255	0.940184	1.50015	0.695064	0.440265	-0.201066	1.0608	3.75576	5.85253	1.98714	0.394332	0.468865	1.44646	0.768731	8.86946	6.69935	4.08497	7.35294	0.866732	0.1196	0.805131	5.89765	0.0571998	2.06266	2.71889	5.13825	1.48025	4.49346	0.403865	0.96373	1.04346	2.72652	6.08052	7.53667	24.9913	6.25421	5.26737	8.16478	8.48239	5.80645	3.06401	10.1381	3.76074	3.79339	6.73484	4.45552	4.55865
241.351	6.67696	1.20051	-0.887902	0.534554	1.48563	0.390161	1.1548	0.849897	2.20591	3.82092	3.9367	1.23021	0.690968	1.34715	2.85391	1.17731	8.55607	10.3774	5.66038	8.1576	0.617585	0.0095494	2.36689	6.40356	1.17253	2.61585	4.05249	4.45774	1.37585	9.87791	1.04225	1.74004	1.20322	3.61854	5.37432	7.42867	25.5494	6.16133	4.9494	7.61485	8.09517	5.49981	2.5518	10.6334	4.40132	4.88316	6.82987	5.69145	5.87698
241.953	3.23094	1.41382	-3.30144	1.1306	1.78936	0.582556	0.488539	0.479887	1.05264	3.51743	4.74296	1.74607	0.308005	0.406059	1.60693	0.628122	8.88775	9.2823	3.20574	4.97608	0.926591	-0.272821	1.41774	6.11453	0.631583	1.64615	4.37689	3.99491	1.45624	5.11962	0.318387	1.05033	0.931512	2.76512	5.47007	7.60588	25.1467	6.17038	5.04451	7.83822	8.14502	6.70062	2.92519	10.539	4.43977	4.42858	6.45945	4.92404	5.30472
242.555	3.28751	1.04457	-5.57123	0.733151	1.33605	0.547094	0.562517	0.604931	1.45192	2.51046	3.90915	1.48467	0.62978	0.850417	2.28734	0.896258	8.6258	6.24118	3.52609	1.622	0.494283	0.238202	1.39537	6.09258	0.57537	2.2098	2.71369	5.02092	1.65757	3.59661	0.764304	0.938671	0.8984	3.14718	5.03422	7.15582	24.6223	5.67285	4.5637	7.36015	8.00664	3.46683	2.35087	10.3918	4.12185	4.80089	6.79434	5.19333	5.69929
243.156	4.6306	1.21519	0.161943	0.930002	1.51693	0.575832	0.708974	0.477422	1.21138	4.28046	5.08578	1.65966	0.462798	0.640117	1.94016	0.593503	8.72035	10.9582	6.8556	7.23347	0.657718	0.0198037	1.51179	6.04562	0.231856	1.91944	4.05287	5.86485	1.37326	7.4224	0.480164	0.970992	0.839069	2.94253	5.14563	7.29389	25.2686	5.71112	4.96411	7.84199	8.2015	6.6264	2.70139	10.2076	3.79534	4.08566	6.62267	5.05909	5.21082
243.758	4.79342	1.40856	-2.68118	0.706201	1.73696	0.592153	0.70699	0.775779	1.50663	4.25893	5.46365	1.76608	0.855519	1.03971	2.22036	0.917851	9.43058	10.7513	8.28245	5.62782	0.774351	0.315871	1.50692	5.98948	0.633708	2.13164	4.96309	5.54849	1.82428	8.52137	0.791222	0.956317	1.05908	3.00035	5.22892	7.67588	25.7537	6.08792	5.27042	7.93776	8.65431	6.03207	2.89329	10.4084	4.0921	4.41433	6.45949	5.2735	5.7525
244.359	4.09725	1.30138	-3.17812	0.963891	1.96146	0.53668	0.855952	0.513495	1.23946	4.53624	6.90005	2.00962	0.470925	0.746867	1.95136	0.808061	10.0557	10.1256	4.36068	3.39985	0.767629	0.115166	1.47929	6.1722	0.113645	2.01863	3.3656	6.94507	1.60512	5.87583	0.62752	1.00494	0.978719	3.03878	5.35506	7.61427	25.9587	6.26125	5.24998	8.2031	8.61299	4.63755	3.04062	10.1739	4.28215	4.63248	6.36757	5.31397	5.61652
244.961	6.65476	1.56331	-5.08744	0.724886	1.83227	0.422137	0.665097	0.592615	1.4624	4.85311	5.77828	1.75682	0.804843	0.927193	2.23129	0.640743	9.881	6.99523	3.23264	2.43773	1.03298	0.197152	1.40036	6.11402	0.400682	2.32871	5.46989	7.83964	1.913	7.04822	0.309644	0.913276	0.995616	3.24836	5.41191	7.73822	25.9916	6.238	5.63119	7.78817	8.71154	7.8721	3.21812	10.5443	4.39001	4.77571	6.40337	5.07956	5.47966
245.562	3.96589	1.41043	6.39401	0.970249	1.72083	0.799902	0.429938	0.739205	1.48419	5.43327	6.92048	1.58565	0.522429	0.554945	1.5998	1.02752	9.16961	10.2535	8.46774	9.10138	0.682609	-0.0137291	1.45962	5.95482	0.120672	2.37875	5.86952	3.35118	1.4965	10.5415	0.577346	1.19877	0.911902	3.31594	5.27526	7.33249	25.1854	6.21472	4.96293	7.88276	8.00757	7.47571	3.10613	9.98583	4.05057	4.19244	6.75762	4.92948	5.39843
246.164	7.4451	1.47439	0.543478	0.92273	1.52935	0.859244	0.985107	0.782601	1.78599	6.73094	3.71362	2.11569	0.72635	1.19675	2.47648	1.47239	8.69256	11.7391	8.53261	8.36957	0.742888	0.42681	1.76771	6.12581	1.26918	2.33937	7.03446	9.96251	1.95746	8.53261	0.641972	1.68614	1.27058	3.37088	5.51679	7.31938	24.9673	5.94619	5.14274	7.76276	8.06132	5.4276	3.15453	10.581	4.82808	4.93538	6.80223	5.47188	6.16167
246.765	3.125	0.938289	-0.592651	0.997753	1.83367	0.897214	0.748872	0.612295	1.35145	6.4437	6.9344	1.33825	0.705904	0.584161	1.87576	0.906933	7.96768	5.01778	4.38562	6.36112	0.779	0.169826	1.35349	6.30454	0.694139	2.2103	3.69318	6.96023	1.17637	6.95377	0.465999	0.966782	0.973431	2.7873	4.68576	7.01954	24.4497	5.29991	4.5489	6.87775	7.44831	6.39205	2.20071	10.5046	4.35082	4.26765	6.7598	4.87995	5.42625
247.367	4.7968	1.14645	-0.655872	0.805793	1.54527	0.543787	0.497811	0.453156	1.44455	4.00474	3.71604	1.26024	0.424355	0.705232	1.88344	0.67511	7.70672	9.59213	6.86616	5.41094	0.670598	0.162502	1.45803	5.89314	0.380492	2.03669	4.36006	6.07743	1.36129	7.60402	0.550921	0.832063	0.824929	2.69278	5.00451	6.95352	24.2696	5.46983	4.79555	7.09668	7.67813	5.96639	2.28213	10.217	3.71044	4.27076	6.39201	4.87215	5.20931
247.968	4.38223	1.2791	-2.00699	0.856275	1.68335	0.428144	0.585466	0.476224	1.17393	3.78376	4.8719	1.45246	0.52714	0.512638	1.66324	0.613999	8.5498	9.98936	4.65258	6.23385	0.83838	0.0413011	1.22343	5.82377	0.282487	1.89701	3.9173	5.90068	1.31321	8.31686	0.496874	0.742001	0.750513	2.54932	4.99247	7.08655	24.8747	5.74615	4.94876	7.53295	7.97215	6.12326	2.62936	10.0334	3.86132	4.19001	6.21455	4.89118	5.0411
248.569	5.46357	1.24043	-1.24866	0.857323	1.75796	0.586586	0.611468	0.608274	1.37425	3.8914	5.97647	1.61097	0.63904	0.738738	2.02422	0.717723	9.57499	10.9169	5.97574	5.08384	0.741012	0.0618697	1.4726	6.05634	0.535308	1.95848	4.60501	5.98762	1.57596	7.65252	0.573136	0.802962	0.884334	2.68427	5.15046	7.25606	25.2708	5.93584	5.08235	7.72073	8.37949	5.77577	2.82002	9.9045	4.18105	4.47648	6.24111	5.07063	5.39948
249.171	3.40316	1.23303	0.561661	0.958317	1.69901	0.670197	0.523021	0.471206	1.22557	4.74174	5.32406	1.67816	0.513534	0.550024	1.73716	0.731014	9.47104	11.7949	5.78755	4.83516	0.66717	0.0912247	1.28079	5.83522	0.427661	1.9162	3.79642	6.25425	1.54502	7.81441	0.559755	0.799615	0.804723	2.72166	5.061	7.27416	25.3311	5.91558	5.16426	7.70613	8.20925	6.51138	2.83001	9.97942	4.00425	4.31262	6.31323	4.99911	5.34212
249.772	4.7619	1.32376	-2.84286	0.848486	1.7284	0.546561	0.590544	0.548406	1.28536	4.75238	5.94286	1.63153	0.65698	0.752021	2.02046	0.85229	9.39357	9.80943	5.52952	3.56139	0.882712	0.120262	1.5185	5.84239	0.571782	2.08228	4.34286	6.98095	1.629	6.99781	0.718495	0.837219	0.827684	2.93673	5.09256	7.1828	25.4293	6.06996	5.13846	7.7533	8.45334	5.58095	2.89784	10.1672	4.06788	4.61855	6.07922	5.02608	5.34381
250.373	6.67098	1.29045	-1.25892	1.13427	1.7949	0.646123	0.711271	0.433723	1.51937	4.4171	7.61658	1.54413	0.772402	0.625597	1.96648	0.726888	9.85229	11.3722	4.28032	6.75619	0.834892	0.000892435	1.46449	5.77271	0.426138	1.99013	6.58031	6.7228	1.57679	9.69366	0.666649	1.03656	1.10305	2.86561	5.211	7.47204	25.5824	5.86429	5.24621	7.86741	8.54106	7.51295	2.86894	9.83944	4.50796	4.43094	6.33763	5.18148	5.34211
250.974	5.15218	1.20212	-6.48949	0.404437	1.33375	0.597593	0.751767	0.350643	1.53764	3.19032	5.11551	1.37307	0.504816	0.811117	2.21301	0.79338	9.46533	8.71446	6.6131	4.75896	0.338057	0.289928	1.73957	6.01141	0.605779	1.87737	3.39201	7.49908	1.78747	3.27565	0.264005	1.1563	0.698556	2.77512	4.80062	7.20849	25.0089	5.64331	4.85137	7.5812	8.01856	4.45545	2.78239	9.97954	4.55625	4.58905	6.25358	5.31285	5.56662
251.576	2.85548	1.17181	0.331785	1.22524	1.91924	0.576881	0.309966	-0.0500955	1.41989	3.22455	4.64258	1.37549	0.629325	0.743605	1.74865	0.901719	8.91102	12.6742	7.63106	4.37956	1.0932	-0.380413	1.43711	6.09913	0.592536	2.16741	4.64258	8.76068	1.61591	9.35634	0.450859	1.38545	0.85632	2.79517	5.0456	7.08176	24.7788	5.41816	4.95859	7.31703	8.18976	5.63326	2.73357	9.96392	4.39352	4.12349	6.45136	5.19897	5.10191
252.177	5.29135	0.841188	-4.63113	0.377491	1.56515	0.324089	0.779496	0.756208	1.87467	5.29135	4.88557	1.32662	1.16375	1.2459	2.12243	1.25108	7.97017	10.0162	3.66182	5.33118	0.655906	0.141668	1.86885	5.63954	0.326677	2.22528	5.79451	8.0831	1.40662	6.89284	0.681817	1.00267	1.19738	3.05588	4.91049	6.93073	23.9448	5.50027	4.4658	7.04501	7.62833	7.17416	2.1852	9.77589	4.1988	4.73714	6.53936	5.03212	5.49917
252.778	4.19001	1.2284	-1.57394	1.03937	1.6974	0.694135	0.823152	0.502053	1.15827	3.20962	5.63725	1.44572	0.624474	0.664045	1.88455	0.856128	8.25641	11.8594	4.68521	7.46706	0.754985	0.202387	1.49956	5.84863	0.618704	1.85281	5.19374	6.12745	1.3886	7.83309	0.555638	0.80955	0.820267	2.58693	4.94314	6.96958	24.3517	5.56063	4.88931	7.23219	7.98755	6.64099	2.57531	10.0465	4.06945	4.29877	6.30534	5.02465	5.05185
253.379	4.592	1.37056	-2.72016	0.687033	1.48601	0.704066	0.427902	0.596163	1.36868	4.03351	4.64371	1.47166	0.642696	0.958312	2.07578	0.882106	9.16605	8.02448	6.83441	3.67222	0.479524	0.243119	1.43915	6.03717	0.491295	2.11321	5.44007	6.97073	1.6874	5.88235	0.608302	0.88649	0.874688	2.83953	4.91777	7.22169	24.9959	5.70881	5.04745	7.44164	8.31272	6.25711	2.65928	9.74065	3.99899	4.40884	6.18283	5.07447	5.02086
253.98	5.49482	1.50331	-1.94746	0.827835	1.80367	0.776092	0.581719	0.451825	1.05504	3.94718	6.92887	1.64434	0.586391	0.483597	1.71432	0.880287	9.8454	11.9112	9.05797	10.0996	0.757178	0.00700866	1.405	5.6686	0.214932	2.18063	3.54962	7.93696	1.46783	10.2355	0.714416	0.85272	0.922807	2.76608	5.01388	7.15274	25.0618	5.67772	4.97884	7.64186	8.27292	7.93696	2.74387	9.60747	4.10814	4.44022	6.12603	4.91587	5.36583
254.581	6.06122	1.26345	2.33393	1.0392	1.62454	0.796138	0.666585	1.19493	1.99903	6.44898	4.71429	1.49311	0.561639	1.26658	2.53606	1.1392	9.02786	11.4901	7.95931	10.4129	0.746904	0.277925	2.04101	6.19685	0.92931	2.34933	4.08163	7.85714	1.6626	10.1735	0.83305	1.8731	1.42364	3.59854	4.99945	6.73063	24.9339	5.41413	4.94964	7.77088	8.02577	5.18367	2.27395	10.2253	4.91914	4.94257	7.05089	5.9182	5.81398
255.182	5.45746	1.31724	0.362845	0.665511	1.55202	1.11776	0.457304	0.582708	1.80497	4.24215	5.80142	1.54468	0.663802	1.26239	1.5968	1.41037	8.58432	11.0305	3.2656	6.89405	0.461254	0.46232	1.66118	6.16483	1.29333	2.12935	2.77459	8.02568	1.33948	11.4659	0.775829	0.770813	1.18799	3.07238	4.89662	7.25201	24.9006	5.49497	5.19723	7.92857	8.4229	8.50722	2.51108	9.99941	4.52046	4.50198	6.48252	5.63312	5.47762
255.783	7.81469	1.01217	-2.10117	0.725539	2.031	0.422484	0.723032	0.410463	1.72686	4.07113	5.98971	1.52443	0.273069	0.528964	2.14419	0.711869	8.5965	7.7821	6.61479	4.90272	0.620795	0.229275	1.95098	6.0788	0.710152	2.1004	5.10061	9.14834	1.61685	4.04669	0.575334	1.20305	1.21851	3.01235	5.0441	6.49358	24.5067	5.3548	4.86364	7.33693	7.69639	3.72017	2.35323	10.608	4.72452	4.55373	6.51674	4.87574	5.32141
256.384	4.26637	1.2421	-4.25824	0.862489	2.10579	1.09077	0.572234	0.359115	1.05217	5.28217	8.14898	1.40313	0.255072	0.619221	1.92647	0.792066	9.03945	11.6071	6.18132	2.67857	0.91713	-0.0570556	1.65797	5.7601	0.472387	2.38878	2.61851	5.07901	1.5301	3.77747	-0.0973301	1.2225	0.614187	2.74286	4.6882	7.127	24.4809	6.17219	5.29258	7.55758	7.57461	6.74944	2.88641	10.323	4.07791	4.54683	6.63523	5.12074	5.12577
256.985	5.55432	1.27774	-2.32394	1.23334	1.97287	1.00775	0.721899	0.922965	2.21172	4.31015	5.2655	1.68888	0.792959	1.4333	2.33608	1.40019	8.38125	10.1408	2.67606	1.47887	1.01805	0.661337	2.10191	6.19348	0.968992	2.77616	5.3988	7.75383	2.00126	12.3239	1.19025	1.30895	1.48983	3.77745	4.50838	6.7347	24.3269	5.64102	4.90407	7.22578	7.89286	5.17663	2.82152	10.8056	5.01741	5.17119	6.92506	5.89309	5.54021
257.586	3.04866	1.22179	1.56156	0.974198	2.01348	1.00616	0.588885	0.867305	1.04105	4.1591	5.57238	1.55386	0.358173	1.03108	1.78374	0.959875	8.4035	5.34535	3.003	3.96396	0.203046	-0.0142415	1.93898	5.64247	0.627336	2.04721	2.64486	7.04623	1.55386	7.14715	0.417987	1.22477	1.03678	2.63538	4.82099	6.67469	24.1608	5.62151	4.84631	7.39924	7.96899	7.20775	2.55811	9.77382	4.26539	4.28383	6.346	5.53637	5.48296
258.187	4.43182	0.998831	-1.2444	0.663825	1.60517	0.803456	0.554582	0.213577	1.38197	3.03571	5.38961	1.14103	0.593468	0.887809	2.25123	1.00088	8.30328	11.2992	4.18118	2.43902	0.632662	0.0933277	1.63862	5.73128	0.790892	2.24704	5.69805	8.00325	1.46753	7.11797	0.743032	1.28864	1.11694	3.09058	5.07442	6.81048	24.2177	5.68135	4.56361	7.12261	7.85985	5.30844	2.16265	10.1279	4.34985	4.50127	6.3409	5.36514	5.3454
258.788	4.66552	1.34178	-2.67618	0.668818	1.58844	0.32058	0.747841	0.0605778	0.83844	5.46942	4.29228	1.34	0.318435	0.536623	1.54607	0.730686	8.4118	11.5522	7.27029	2.49777	0.752421	-0.0262682	1.35469	5.71951	0.390807	1.70368	3.67499	5.44071	1.50706	9.36664	0.5452	0.786975	0.933863	2.38291	4.89252	6.9012	24.4591	5.48542	4.81276	7.11079	7.62393	8.0534	2.38799	9.99683	4.16107	3.97776	6.15642	4.98989	4.8682
259.389	5.10204	1.12542	-4.2654	0.436167	1.45979	0.591121	0.570737	0.712063	1.61935	3.9464	5.90116	1.47225	0.608334	1.04228	1.98445	0.87966	7.79054	4.70288	6.63507	4.62997	0.61842	0.139967	1.94594	5.69832	0.598821	2.23131	5.85198	4.68404	1.47612	4.04666	0.690321	0.989278	1.37158	2.79435	4.60813	6.74724	24.1195	5.34831	4.6469	6.88541	7.41798	4.09393	2.266	9.57047	3.90383	4.34621	6.19205	4.88751	4.84583
259.99	4.53602	1.23855	-2.06066	0.666756	1.37092	0.511078	0.436018	0.296864	1.02384	3.65188	5.03575	1.10239	0.332285	0.493367	1.56725	0.612843	7.34792	9.23825	3.51933	5.16323	0.726824	-0.0913643	1.23777	5.49675	0.356742	1.68644	4.01322	6.05828	1.10872	5.20954	0.368549	0.566177	0.792198	2.09238	4.64493	6.65254	23.8934	5.24109	4.71333	6.95399	7.37916	5.22027	2.23919	9.94291	3.63985	3.85894	5.92265	4.74588	4.60757
260.59	4.34719	1.09649	-1.36402	0.716061	1.45602	0.51986	0.571029	0.571657	1.14787	3.15098	4.02626	1.26098	0.555333	0.639308	1.82281	0.727835	7.66436	10.3012	4.39045	4.70304	0.72925	0.217707	1.50433	5.51205	0.428978	1.99217	3.46219	5.21274	1.26817	6.32282	0.56789	0.679961	0.911638	2.35946	4.61782	6.68757	24.1312	5.33237	4.6018	7.02271	7.5656	4.94043	2.21077	9.5631	3.4357	4.09342	6.01857	4.74184	4.82126
261.191	4.29964	1.33323	-1.46082	0.798063	1.58417	0.552702	0.553083	0.541399	1.1129	3.73266	4.18796	1.40025	0.394841	0.611883	1.59778	0.67805	8.60208	13.1873	6.52058	5.65737	0.713447	0.124459	1.40652	5.46936	0.40589	1.93611	3.91306	4.96113	1.32881	7.46348	0.646554	0.753869	0.88163	2.3594	4.69511	6.81206	24.6348	5.52502	4.82507	7.3696	7.84116	5.79442	2.53034	9.26632	3.68284	4.14691	5.8802	4.76807	4.75562
261.792	3.82963	1.31571	-1.4569	0.766738	1.54177	0.518823	0.503486	0.58073	1.33203	4.34516	4.81159	1.61664	0.526304	0.649744	1.89425	0.755603	9.62085	12.4646	8.11412	7.79037	0.696754	0.207043	1.55329	5.59764	0.522376	2.02143	4.60906	6.24156	1.76946	8.29624	0.750741	0.729793	0.993693	2.67173	4.90374	6.99774	25.5073	5.93742	5.10719	7.6453	8.30363	5.08163	2.81579	9.11043	3.78877	4.37521	5.87837	5.20375	4.97688
262.393	4.9283	1.39003	-1.80373	0.971435	1.6993	0.593211	0.459554	0.394655	1.27026	4.75661	5.41305	1.59682	0.351155	0.61461	1.58669	0.840528	9.1602	9.87466	5.74748	9.29379	0.623987	0.23539	1.48636	5.81003	0.661968	2.3311	4.8879	4.98889	1.46145	9.20208	0.546554	0.824742	0.884028	2.63068	5.01964	7.08424	25.1151	5.79971	5.12287	7.57085	8.09089	6.32196	2.5155	9.44419	4.05734	4.31034	6.10154	5.15157	5.00002
262.993	4.70871	1.2095	-0.428113	0.726742	1.49859	0.580373	0.745654	1.0085	1.72177	4.74474	3.1952	1.34474	0.892009	1.22677	2.18229	1.04383	8.5081	11.7017	8.13414	7.81306	0.590584	0.55514	2.02962	5.9257	0.690981	2.3114	3.75976	6.87087	1.54795	10.4888	1.0842	1.02911	1.36093	3.15757	4.51222	7.06899	24.5661	5.68014	4.72592	6.94569	7.77878	5.46547	2.61173	9.44596	4.06537	4.5942	6.16752	5.07532	5.15817
263.594	4.15113	1.11461	0.626305	0.666907	1.18253	0.745848	0.335282	0.174018	1.1992	3.15245	5.24606	1.06067	0.495312	0.357086	1.5423	0.688665	8.17834	10.5428	7.34168	8.83786	0.345266	0.0201581	1.34401	5.80141	0.390819	2.00881	4.12706	3.79016	1.12288	7.16771	0.314713	0.854043	0.874613	2.35973	4.65546	6.72288	24.4343	5.47236	4.7493	7.1716	7.54876	5.42654	2.31766	9.20987	3.60768	4.11389	6.15973	4.80173	4.73344
264.195	6.90867	1.56465	-4.48335	0.636273	1.66925	0.394621	0.508997	0.642057	1.21212	6.73953	5.72469	1.55361	0.298928	0.960579	1.90111	0.74094	8.73349	8.07003	5.59351	2.13493	0.966934	-0.0751876	1.42127	5.83821	0.291637	2.03098	6.86963	4.97008	1.86466	8.19812	0.339028	0.884936	0.811115	2.36044	4.93305	6.76869	24.8598	5.829	4.98087	7.25549	7.90293	7.27296	2.76388	9.34642	4.1401	4.36681	6.1025	5.25265	5.02162
264.795	4.9415	0.964823	-2.46427	1.2355	1.7274	0.718743	0.516048	0.0164347	1.06551	4.27956	8.29741	1.18751	0.220224	0.538509	1.58266	0.515501	8.44025	10.6949	6.80138	4.92854	0.752954	0.189546	1.22219	5.78226	0.331432	1.94203	6.21921	5.97291	1.2226	4.28783	0.372519	0.803655	0.842003	2.2773	4.26861	6.7713	24.7521	5.36695	4.41967	7.40672	7.67229	7.09667	2.37502	9.50591	3.88843	4.14592	6.02878	5.069	4.87233
265.396	4.74264	1.14282	-7.34284	0.58221	1.15206	0.483366	0.468151	0.237001	1.23416	3.20492	4.69408	1.73853	0.238172	0.972584	1.84627	0.894754	8.7311	7.07871	3.85631	2.27153	0.766468	0.177897	1.47994	5.90924	0.5255	2.22372	4.95306	6.97637	1.93085	5.38827	0.562952	0.700471	1.24938	2.7855	4.9524	6.75875	24.9781	5.86949	5.00807	7.26841	7.99318	5.35772	2.6708	9.56025	3.93183	4.441	6.27849	4.96123	4.76519
265.997	4.11001	0.964721	-5.82433	1.09526	1.99164	0.462359	0.45956	0.262526	1.32886	3.21384	5.62423	1.42324	0.18528	0.29891	1.80242	0.588864	8.12906	11.2259	4.18037	4.27431	1.03175	0.0319061	1.2964	5.77165	0.504901	2.18137	0.0772559	3.36836	1.28724	5.21372	0.601739	0.763508	0.940391	2.39688	4.72869	6.71999	24.501	5.7633	4.68525	7.39714	7.59736	3.01298	2.44084	9.65515	4.26128	4.04704	6.00283	4.92586	4.57545
266.597	3.6287	1.0495	-0.886739	0.651584	1.51376	0.436156	0.573429	0.669811	1.22815	5.15086	3.4928	1.33543	1.05388	0.812925	2.1287	0.954092	7.90024	11.1245	5.84442	4.39339	0.698436	0.371901	1.89163	5.82337	0.667864	2.11847	5.54499	6.70019	1.60767	7.37606	0.65034	1.07141	1.13615	2.73863	4.53065	6.72026	24.2875	5.56645	4.86168	7.00498	7.63927	5.0829	2.31607	9.42502	3.88873	4.39126	6.04339	4.78409	5.07518
267.198	1.92822	1.3092	-2.72226	0.94419	1.62757	0.498495	0.639607	0.281841	1.06525	3.51092	3.53321	1.43039	0.371954	0.621585	1.52003	0.533773	7.92466	10.9235	6.75396	7.78773	0.780515	0.0333608	1.48398	5.39908	0.333608	1.90387	3.14311	5.49487	1.18674	5.78911	0.433691	0.605096	0.883486	2.29231	4.57627	6.88289	24.4795	5.43064	4.90445	7.21075	7.5579	5.0156	2.3963	9.43578	3.76643	3.94885	5.83546	4.72113	4.83655
267.798	3.58036	1.13713	-0.916561	0.876501	1.46346	0.476114	0.353422	0.606986	1.21738	2.74027	4.41044	1.30468	0.215393	0.736494	1.8489	0.701732	8.01396	10.019	6.32111	6.09987	0.623328	0.158818	1.51593	5.61794	0.507469	2.01249	2.68027	5.76058	1.49499	8.05942	0.445441	0.802271	0.781482	2.6113	4.73172	6.72997	24.6158	5.33604	4.75447	6.98854	7.73529	3.42034	2.41432	9.51046	3.86141	4.1211	5.85719	5.02834	4.77784
268.399	2.68537	1.30133	-1.16941	0.72711	1.41873	0.849478	0.674734	0.46127	1.11513	2.50501	4.8497	1.45695	0.393931	0.668	1.74811	0.751837	8.25447	10.9987	5.75221	6.41593	0.560602	0.158583	1.60569	5.6275	0.45622	1.90973	2.76553	4.12826	1.12442	6.41593	0.649819	0.890891	1.17203	2.6922	4.67101	6.89047	24.6945	5.61133	4.74717	7.46108	7.72704	6.002	2.67823	9.33233	3.74883	4.18847	6.02816	4.90394	4.94131
268.999	5.47044	1.25246	-1.12245	0.626914	1.38453	0.636039	0.76599	0.520888	1.49263	4.69357	4.62883	1.39102	0.555902	0.778624	1.92436	0.847932	8.35288	10.068	7.89116	4.93197	0.611623	0.365668	1.75831	5.7128	0.789454	1.998	4.75831	4.89858	1.54955	7.9932	0.710039	0.721951	1.26991	2.88492	4.57712	6.88066	24.7319	5.64302	4.91932	7.16518	7.66559	2.92404	2.42019	9.2184	3.65954	4.47177	6.19759	5.09842	5.03236
269.599	3.40778	1.11506	-0.872905	0.843614	1.73829	0.760278	0.566832	0.410725	1.24568	3.7877	6.37808	1.52022	0.458391	0.703078	1.67627	0.879444	8.34731	10.9288	8.20531	5.48184	0.736252	0.143396	1.75094	5.85462	0.534657	2.02066	5.14621	5.24983	1.04002	7.64665	0.65422	0.920755	1.07686	2.38133	4.64417	6.76578	24.5793	5.31356	4.79037	7.33582	7.59407	6.0327	2.40417	9.3646	3.71504	4.17557	6.19106	4.94379	4.76822
270.2	2.95963	1.05264	-4.24545	0.914444	1.32643	0.664752	0.711543	0.669592	1.54813	3.66994	3.32662	1.25017	0.708719	1.07821	2.1072	0.786973	8.2063	8.66928	2.64003	5.24438	0.733511	0.403772	1.83856	5.95494	0.71356	2.17456	3.39766	4.46312	1.29363	5.42276	0.758334	1.15646	1.04392	2.59971	4.26711	6.57169	24.7945	5.46321	4.64449	7.13882	7.52539	4.32106	2.39857	9.31478	3.75395	4.30677	6.13161	5.11028	4.79969
270.8	4.42181	1.26815	0.314795	0.699048	1.53716	0.738192	0.384622	0.551885	1.06444	3.36729	6.25524	1.24832	0.375513	0.560579	1.70244	0.725772	8.06071	9.82861	3.46275	7.17034	0.607308	0.214461	1.601	5.46213	0.491438	1.87011	2.94787	5.77591	1.30565	5.49143	0.542776	0.852047	0.922016	2.66006	4.71202	6.82753	24.8337	5.60013	4.8476	7.17188	7.83282	6.19533	2.59147	9.62478	3.71733	4.13727	6.01028	4.99263	4.81046
271.4	5.87794	1.1383	-1.43149	0.691286	1.41795	0.39723	0.62637	0.579194	1.31696	4.50499	3.62544	1.35341	0.402383	0.571662	1.82599	0.457885	7.65516	9.64554	5.89639	5.89639	0.473048	-0.0249755	1.61072	5.69997	0.683854	1.98734	2.89606	4.99839	1.42021	4.60123	0.616063	0.663239	1.06602	2.40994	4.67646	6.66549	24.526	5.51883	4.68682	7.22128	7.58401	6.59659	2.20513	9.11393	3.8297	4.2613	5.6183	4.81591	4.93326
272.001	4.20013	1.13608	0.843997	0.756703	1.68511	0.324196	0.294755	0.40846	1.0846	3.43395	4.15397	1.37407	0.454822	0.483249	1.47107	0.64264	7.79662	9.01171	5.25456	5.74462	0.59844	0.0626058	1.48968	5.60034	0.418951	1.94179	3.76627	4.13551	1.15864	6.01688	0.361083	0.678173	0.730626	2.37191	4.55249	6.69353	24.269	5.56055	4.73718	7.22505	7.55045	4.75399	2.39538	9.51523	3.73882	4.05753	5.99526	4.42978	4.8176
272.601	5.41541	1.2014	-3.44916	0.936652	1.67521	0.434702	0.610616	0.632182	1.24311	3.38042	5.037	1.40607	0.750793	0.649743	1.83832	0.960596	7.84904	7.07851	6.61519	3.50064	0.872363	0.32903	1.73727	5.6881	0.740935	2.19015	3.22906	4.62496	1.44848	6.20335	0.780369	0.861394	1.04316	2.64457	4.47557	6.64789	24.3845	5.48442	4.64468	7.06461	7.43469	5.49109	2.37647	9.42128	3.77091	4.33747	6.22539	4.82455	4.90958
273.201	3.87571	1.22825	2.18012	0.764129	1.65914	0.540136	0.624372	0.390685	1.05249	3.30153	4.68631	1.37986	0.403366	0.489413	1.61226	0.640373	7.89036	11.5754	8.61666	7.68233	0.672543	0.178133	1.38461	5.68848	0.54708	2.02981	4.32323	3.92637	1.40273	7.31897	0.531682	0.784691	0.883118	2.44888	4.51678	6.7487	24.3785	5.51788	4.83155	7.21046	7.51084	4.78764	2.4416	9.50114	3.65954	3.88662	6.02422	4.61938	4.54602
273.802	4.81545	1.18442	-0.317771	0.716706	1.47331	0.257064	0.371712	0.380785	1.08242	2.18026	4.41202	1.28001	0.377486	0.63785	1.81787	0.669192	7.81035	9.36201	7.35761	3.71547	0.942217	0.183382	1.47723	5.66394	0.372812	1.95259	3.88841	4.33476	1.30088	6.15986	0.70136	0.687888	0.957325	2.37901	4.37596	6.5791	24.5635	5.41579	4.5339	7.05195	7.52261	4.77253	2.29315	9.34266	3.72344	4.16939	5.6403	4.7616	4.5543
274.402	4.85092	1.35839	-2.9395	0.813887	1.48191	0.591435	0.587874	0.499144	1.16803	3.45582	5.13358	1.60862	0.497363	0.645445	1.60901	0.787294	8.45483	6.621	3.33904	4.30936	0.671344	0.269455	1.65679	5.5351	0.418723	2.04139	4.21264	4.9421	1.43682	6.99201	0.764147	0.831214	1.10334	2.39571	4.7173	6.78107	24.6203	5.4653	4.76263	7.33773	7.67237	5.27947	2.62151	9.10074	3.52252	4.00324	6.02326	4.65076	4.82169
275.002	6.69565	1.48852	2.08741	0.553986	1.4081	0.59577	0.528667	0.717371	1.26717	5.97826	5.02174	1.48044	0.490481	0.689936	1.76692	0.795596	8.35183	13.1768	7.50163	5.70776	0.645001	0.198343	1.96563	5.63108	0.53534	1.98973	6.56522	6.42391	1.43368	8.28441	0.851577	0.831186	1.0933	2.57734	4.60111	6.86029	24.6394	5.65569	4.82952	7.1654	7.77863	6.28261	2.5071	9.19136	3.73461	4.32795	6.00478	4.7669	4.95301
275.602	4.85752	1.2678	1.55797	0.594871	1.55538	0.820735	0.659648	0.81946	1.40515	4.06397	4.90562	1.4704	0.637121	0.946544	2.04525	0.802033	8.25526	11.087	6.34058	7.57246	0.542636	0.231642	1.6793	5.89815	0.764631	1.82976	4.36455	4.85752	1.33309	8.18841	0.856862	1.21389	0.96737	2.401	4.71452	6.69308	24.3576	5.25664	4.51193	7.22848	7.53256	6.04785	2.62366	9.17258	3.74492	4.1823	5.96786	4.90613	4.93843
276.202	6.80329	1.12896	-0.0349406	0.612828	1.52329	0.870661	0.551933	0.543589	1.32372	3.491	2.28762	1.45348	0.65456	1.01667	1.90778	0.980797	7.94601	11.3906	8.73515	6.98812	0.596106	0.484349	1.76844	5.96697	0.810586	2.13389	4.15823	6.80329	1.38425	10.3075	0.938244	1.0367	1.16811	2.83684	4.33809	6.49037	24.4189	5.51573	4.60996	7.04566	7.47005	5.23055	2.49987	9.06617	3.82746	4.54771	6.20142	4.98659	4.94654
276.802	5.0239	1.16313	-2.81789	0.68577	1.38328	0.435994	0.307491	0.118908	0.982552	3.41532	6.97051	1.40103	0.367988	0.205272	1.56416	0.4022	7.9452	7.15041	3.94505	7.07996	0.557844	-0.0963777	1.15319	5.49854	0.327935	1.83618	2.76256	6.411	1.32739	4.71997	0.486061	0.713028	0.646273	2.41445	4.43089	6.47738	24.3302	5.37634	4.62438	7.31309	7.35389	6.29444	2.33493	9.39317	3.50729	3.8088	5.91409	4.62488	4.50013
277.402	5.04668	0.970498	-0.177557	0.690396	1.51845	0.584973	0.373944	0.544455	1.27673	4.13663	4.6212	1.2521	0.53095	0.873661	1.97777	0.937814	7.55831	10.0497	8.09659	3.51562	0.45205	0.12704	1.68908	5.89911	0.661366	2.19302	7.38683	6.54769	1.36858	7.67045	0.709902	0.531372	1.17417	2.66023	4.30513	6.35081	24.0564	5.0836	4.34457	6.89079	7.1982	4.75121	2.17505	9.15869	3.81141	4.24338	6.26504	5.06512	4.98831
278.002	4.915	1.27145	2.33491	0.98109	1.48221	0.363196	0.593736	0.157557	0.879656	4.64901	5.44698	1.31055	0.282057	0.314255	1.72668	0.46666	8.14188	11.1273	7.36957	6.53046	0.703554	-0.102605	1.39569	5.56514	0.137808	1.7958	4.7184	6.61501	1.40813	9.74097	0.438755	0.683891	0.788642	2.18905	4.50704	6.81047	24.324	5.44368	4.6251	7.26557	7.31398	5.93269	2.3861	9.43539	3.93861	4.00546	6.06872	4.60778	4.38969
278.602	4.84429	1.29823	-2.17391	0.736614	1.51809	0.685096	0.66646	0.56973	1.42344	4.80722	5.4004	1.49517	0.312375	0.831521	1.91907	0.719262	8.09278	8.77061	6.25937	5.02249	0.684575	0.676221	1.93282	5.97639	0.850158	2.04242	6.15423	7.58774	1.19294	7.90855	0.64738	0.89941	1.1186	2.77144	4.4235	6.53795	24.3587	5.46434	4.74523	7.08781	7.24887	7.57538	2.07038	9.51586	4.07066	4.33199	6.04118	5.08275	5.00111
279.202	4.94649	1.06233	0.846774	0.66087	1.59081	0.557497	0.300262	0.291376	0.885821	4.50274	7.54372	1.31765	0.481262	0.243203	1.60701	0.651972	7.83819	12.4194	7.25806	9.71774	0.743007	0.0304004	1.56632	5.40332	0.314761	1.85863	5.01175	7.43931	1.41001	10.6855	0.498099	0.68892	0.953169	2.476	4.34456	6.68678	24.2957	5.46682	4.40572	7.07017	7.03282	4.84208	2.49369	9.19648	3.80425	4.04512	5.9697	4.6709	4.63676
279.802	6.59682	1.21411	-1.88825	0.885013	1.54889	1.08195	0.704664	0.866292	1.91024	3.67352	4.10038	1.50843	0.908417	1.18177	2.31912	0.862172	7.9149	9.78805	8.16956	6.7052	0.791366	0.472065	1.85209	5.71744	0.910706	2.21839	5.78192	4.35907	1.53061	8.13102	1.08973	1.27563	1.19092	2.9931	4.39061	6.61998	24.5001	5.50807	4.73682	7.05254	7.44945	5.17397	2.2567	9.80469	4.01432	4.72111	6.34472	5.13091	4.92028
280.402	3.83258	1.07689	0.601504	0.630908	1.72733	0.457884	0.203798	0.267761	0.935618	3.05093	6.39183	1.45518	0.328635	0.376276	1.33175	0.697413	7.71443	12.4436	8.68421	8.68421	0.715829	0.150863	1.51261	5.68341	0.146893	2.04195	4.50076	5.72365	1.16841	8.87218	0.443327	0.488762	0.663005	2.29295	4.35295	6.52771	23.9647	5.18693	4.32435	6.97845	7.17255	7.51387	2.22776	9.33423	3.85747	3.8329	6.07998	4.53649	4.42533
281.002	4.1847	1.15957	2.85132	0.771425	1.67304	0.735895	0.712951	0.529811	1.40588	2.68158	4.30495	1.30007	0.755085	0.971599	2.01745	0.84144	7.51182	12.3897	6.92464	5.12559	0.760049	0.266992	2.02496	5.8371	0.724632	2.15596	5.31506	6.54161	1.64266	10.0815	0.879403	0.847698	1.17184	2.91605	4.33913	6.38014	23.7457	5.29192	4.54157	6.8502	7.49444	4.6657	2.23765	9.43321	3.89799	4.48129	6.21631	4.98398	4.79709
281.602	5.28427	1.22629	2.15573	0.918333	1.57278	0.748658	0.498572	0.538185	1.14639	4.21825	6.59101	1.44481	0.736653	0.355322	1.72819	0.915915	7.82423	11.7761	8.46203	7.20721	0.516436	0.201669	1.81622	5.91764	0.625015	1.7374	4.25264	4.59652	1.17088	8.75161	0.790672	1.07637	0.957529	2.75135	4.50102	6.59586	24.0327	5.37545	4.52872	7.13022	7.12087	5.11233	2.52704	9.20681	3.55434	4.10261	6.16732	4.80045	4.82326
282.202	5.06195	1.12028	-2.97094	0.586024	1.21344	0.389966	0.551146	0.692848	1.1951	3.10283	4.50069	1.49743	0.755105	0.726459	1.83868	0.509132	7.68213	10.6432	3.95038	5.02775	0.505179	0.198229	1.75274	5.72421	0.642813	1.91583	3.43111	5.70793	1.52106	6.07248	0.656181	0.985417	0.981598	2.76986	4.36888	6.38427	23.7587	5.26661	4.66593	7.0867	7.25772	4.68072	2.35939	9.31952	3.54786	4.25104	6.13327	4.92212	4.76743
282.802	3.47618	1.2406	-1.41495	0.766527	1.59687	0.399063	0.425379	0.247296	0.987743	2.37738	4.98452	1.305	0.285508	0.516583	1.53028	0.678803	7.68548	8.4897	4.52169	5.16764	0.788042	0.108868	1.52992	5.48919	0.510454	1.65537	3.25642	4.29528	1.25354	4.98308	0.765681	0.722062	0.696467	2.39185	4.31313	6.58293	24.0872	5.18765	4.56457	7.24915	7.15454	5.12436	2.39738	9.45723	3.62733	3.99423	5.93655	4.73035	4.55768
283.401	5.02682	1.17192	2.40249	0.651118	1.39258	0.490968	0.440949	0.51651	1.18556	3.01013	2.72203	1.38281	0.313595	0.681467	1.83084	0.811658	7.74026	11.3058	8.62069	6.58564	0.599647	0.13232	1.81027	5.48011	0.608744	1.94294	3.33797	4.5599	1.44218	7.1792	0.743547	0.875158	0.996481	2.62618	4.10328	6.34725	24.0606	4.99753	4.26345	6.91095	7.17409	4.30161	2.09833	9.41763	3.60652	4.34173	5.87814	4.52407	4.88946
284.001	4.79693	0.901483	0.771704	0.85297	1.43741	0.595445	0.682042	0.249798	1.14574	3.52841	4.50911	1.21526	0.334915	0.491825	1.59612	0.743844	7.73721	9.80707	7.29904	6.81672	0.408023	0.041448	1.73045	5.70761	0.522911	1.7608	4.86089	5.71368	1.22146	5.27331	0.507738	0.816748	0.798985	2.33848	4.00296	6.24149	23.7187	5.13529	4.21128	6.86479	6.97482	4.14668	2.30644	9.02761	3.63081	4.01639	5.85231	4.74839	4.61997
284.601	2.4049	1.25825	0.934871	0.757157	1.32588	0.646214	0.439959	0.711789	1.19483	1.26804	3.35592	1.53184	0.527646	0.760207	1.84409	0.783463	7.56418	9.06825	6.51293	5.20411	0.605725	0.299279	1.82427	6.06641	0.646977	1.97715	3.01705	3.97901	1.68953	8.07105	0.760588	1.09456	0.834931	2.58104	4.33465	6.29222	23.7784	5.25108	4.74079	6.81948	7.00263	5.18146	2.30428	9.33534	3.68623	4.07896	6.04849	4.82697	4.90741
285.201	4.56233	1.03465	-0.942089	0.746221	1.70545	0.530896	0.621937	0.426949	1.16888	3.35092	5.44158	1.24334	0.44753	0.716815	1.53653	0.710187	7.51275	8.36797	5.07066	4.71045	0.598243	0.234752	1.52293	5.78963	0.397649	1.78698	2.79406	5.5002	1.07291	7.95234	0.51799	0.680887	0.990286	2.60495	4.22984	6.41776	23.6853	5.00899	4.34611	6.91139	6.68445	4.95311	2.24208	9.2225	3.31002	4.05428	5.90648	4.76097	4.53494
285.8	4.05721	1.44781	-3.42155	0.737439	1.35346	0.409973	0.412132	0.635781	1.18272	3.16661	4.62397	1.26445	0.409973	0.712285	1.8367	0.844315	7.58569	10.7725	5.15905	5.13232	0.601814	0.140359	1.59732	5.69735	0.547247	1.92184	3.6434	4.89385	1.53688	5.6402	0.765652	0.76812	0.97141	2.60945	4.23664	6.46838	23.5381	5.16017	4.51167	6.91791	7.00333	3.93127	2.45364	9.21875	3.59266	4.175	6.08666	4.8117	4.77869
286.4	4.31614	1.23857	-0.0463822	0.617565	1.42437	0.303042	0.412972	0.377131	0.940956	3.5394	4.73254	1.2559	0.246339	0.36884	1.46948	0.495353	7.35826	10.2273	3.82653	5.31076	0.734967	-0.0700769	1.4783	5.45396	0.302775	1.84714	4.01185	6.33408	1.2347	6.84137	0.781277	0.479572	0.69114	2.29274	4.1345	6.28451	23.6435	4.99373	4.4719	6.91006	6.94426	5.24504	2.2127	9.26991	3.48801	3.87081	5.99799	4.39559	4.54778
287	5.31665	1.36613	-0.461234	0.654613	1.55214	0.599726	0.662802	0.547162	1.28105	2.61923	4.44879	1.32346	0.568688	0.696343	1.77214	0.843771	7.79314	9.64199	5.64463	3.99736	0.840921	0.168454	1.77239	5.76072	0.565184	1.96137	4.2846	3.90149	1.43059	6.67692	0.944142	0.738894	1.09558	2.76334	4.19798	6.46857	23.7326	5.22358	4.61187	6.92358	6.9956	4.84754	2.41152	9.05925	3.58959	4.0927	6.07936	4.73373	4.94373
287.599	2.74249	1.1566	0.123518	0.976405	1.60323	0.646105	0.430644	0.494587	1.06952	2.84344	3.97072	1.42358	0.412851	0.504874	1.83072	0.765929	7.93665	10.4496	6.2747	6.59585	0.849515	0.192108	1.66252	5.71013	0.526281	1.88216	2.38075	4.17263	1.38294	5.63241	0.926899	0.855727	1.00919	2.54355	4.26693	6.43203	23.9336	5.18119	4.62943	7.17024	7.05669	4.63532	2.59694	9.35512	3.77138	4.30505	6.09184	4.8936	4.82744
288.199	4.91324	1.36044	1.21302	0.540329	1.58504	0.596538	0.565342	0.466901	1.36708	3.55125	3.81356	1.44342	0.458235	0.6877	1.73554	0.750438	8.06977	10.3846	5.23669	5.32544	0.532575	0.159447	1.81284	5.76815	0.526173	1.98546	3.29903	5.44794	1.7134	6.71598	0.906072	0.931376	1.10989	2.4995	4.03179	6.47	23.6839	5.00769	4.39466	7.08582	7.16756	4.47942	2.40044	9.17114	3.76574	4.32897	6.22431	4.86624	4.98062
288.798	4.66106	1.36145	0.895141	0.794247	1.3969	0.307978	0.315659	0.515345	1.05104	3.41666	5.32693	1.44134	0.443919	0.383629	1.61593	0.554898	7.82217	11.6049	6.90537	8.34399	0.676968	0.0418574	1.5614	5.55974	0.0983073	1.71999	4.31176	6.97522	1.54589	7.41688	0.669334	0.79145	0.780314	2.67426	4.25104	6.42752	23.6309	5.1453	4.55417	7.02556	6.72769	5.21777	2.52301	9.42065	3.29117	4.05249	6.22331	4.80784	4.98602
289.398	5.27673	1.25902	-4.62036	0.724308	1.44025	0.581324	0.542158	0.47398	1.31097	4.05159	5.63138	1.60191	0.485947	0.706437	2.02357	0.966092	7.70315	9.46688	4.71729	4.84653	0.645365	0.105168	1.72112	6.00109	0.726745	2.05041	4.72864	5.87856	1.72317	2.5525	0.924025	0.685403	0.884134	3.04805	4.1901	6.45753	23.5508	5.26396	4.52208	6.96874	7.0155	5.79258	2.66518	9.39272	3.6099	4.31877	6.44606	5.05966	5.23989
289.997	4.26609	1.41596	-0.307692	1.00528	1.6506	0.412983	0.303251	0.0676618	1.01353	3.63599	4.81355	1.74158	0.340413	0.256274	1.50644	0.636652	7.87166	9.56923	4.98462	5.41538	0.823176	-0.0515352	1.41915	5.57421	0.421046	1.71153	3.51203	6.39397	1.75033	4.36923	0.495719	0.602997	0.863127	2.55537	4.28197	6.47019	23.5688	5.22926	4.82789	7.12113	7.04236	5.2164	2.60347	9.48279	3.5869	4.12877	6.19194	4.7507	4.80434
290.597	5.84487	1.4699	0.770768	0.768993	1.43063	0.563433	0.62563	0.609997	1.27022	2.99711	5.09808	1.39726	0.697805	0.774637	1.74784	0.927635	7.70585	11.4188	6.22324	3.2829	0.500771	0.132044	1.79973	5.54685	0.717096	2.03521	5.00846	5.85482	1.67984	8.0217	0.873421	0.769315	1.11157	2.91828	4.07241	6.16217	23.2546	5.18908	4.38918	6.80625	6.7752	5.83491	2.49626	9.44633	3.8665	4.34914	6.45719	5.13043	5.01834
291.196	5.09143	1.4505	0.0780843	0.832676	1.68075	0.515889	0.626632	0.631819	1.45706	3.92614	3.77375	1.75658	0.585752	0.63609	1.84603	0.749274	7.81246	7.99063	5.04945	4.65903	0.723357	0.231555	1.61204	5.85752	0.519549	1.94945	4.06956	5.51273	1.73654	4.00833	0.809985	0.98571	1.15045	2.60263	4.274	6.4922	23.4263	5.29425	4.66075	7.0735	6.87262	4.58049	2.61681	9.37931	3.82064	4.20612	6.45334	4.87089	5.07041
291.796	3.71325	1.24374	2.18473	0.771263	1.53928	0.554881	0.561273	0.570543	1.31656	2.41504	4.21917	1.40006	0.606341	0.632232	1.99674	0.836476	8.00302	10.2323	4.97788	4.14823	0.690009	0.0677619	1.86281	5.70319	0.611136	1.94336	3.60825	5.11646	1.93581	6.47124	0.898165	0.99789	1.04456	3.00102	4.18796	6.31278	23.3909	5.13526	4.80102	7.03583	6.9085	4.63918	2.7572	9.41929	3.80171	4.48699	6.29898	5.20456	5.45516
292.395	5.62692	1.47743	1.13601	0.94006	1.89145	0.333371	0.405713	0.242384	0.84163	4.50154	5.91358	1.62867	0.151769	0.176008	1.37898	0.451952	8.09252	12.3383	6.94225	7.51026	0.663105	-0.306895	1.35325	5.60167	0.183839	1.75262	4.71388	6.64614	1.65939	7.28937	0.545549	0.773017	0.695827	2.32054	4.2609	6.624	23.7337	5.27767	4.66378	7.0916	6.74156	5.49952	2.84655	9.53926	3.77762	4.2253	6.25722	4.524	4.96961
292.994	6.03438	1.50004	0.409137	0.913896	2.01473	0.607422	0.826677	0.616159	1.5872	2.27965	4.47397	1.60232	0.647362	0.977284	2.19338	0.970211	7.8982	14.3198	9.03512	6.40982	0.912201	0.502163	2.03861	6.12706	1.04843	2.08604	5.29075	6.88772	1.80761	8.55779	0.814611	0.785904	1.25728	2.82077	3.94873	6.10912	23.5682	4.95703	4.30929	6.93807	6.68164	5.2176	2.40274	9.98122	4.46224	4.8365	6.7557	5.05658	5.18597
293.594	5.42075	1.27792	1.51114	0.979229	1.76362	0.644795	0.630366	0.342688	1.08984	6.16933	7.92463	1.51582	0.361175	0.536127	1.81174	0.674555	8.03702	11.8247	3.55119	5.4779	0.613729	-0.0915338	1.86449	5.7035	0.349001	2.00563	4.87868	8.2602	1.57773	7.51794	0.599704	0.759325	0.936981	2.73339	4.17835	6.38414	23.5325	4.98941	4.50308	6.99117	6.5835	7.79556	2.61074	9.77586	4.11313	4.51086	6.6716	4.86392	5.10199
294.193	6.23842	1.53301	-2.43648	0.841871	1.48232	0.732725	0.57631	0.535334	1.50334	4.33601	6.5349	1.62048	0.823049	0.884293	2.30833	0.905442	8.10166	11.6951	3.93317	5.32544	0.470287	0.16743	1.77255	5.88824	0.5252	2.05498	4.80544	8.02965	2.01635	5.53428	1.09666	0.862263	1.23413	2.77757	4.13214	6.37315	23.0871	5.25881	4.55006	6.89088	6.65986	5.85547	2.81108	9.8059	3.97399	4.6823	6.54297	5.53355	5.47539
294.792	3.0668	1.46908	1.73745	0.660821	1.71313	0.778481	0.437326	0.246229	1.09808	5.36411	5.33066	1.49712	0.35442	0.54759	1.55613	0.666559	7.90694	11.3256	6.01673	7.65766	0.591195	-0.0248716	1.60505	5.6442	0.254519	1.56069	5.60946	6.95885	1.62787	8.01158	0.460954	0.738272	0.765216	2.7081	4.11103	6.26715	23.4712	5.32913	4.67679	7.12385	7.00678	6.54623	2.80916	9.71387	3.91198	4.35336	6.26847	4.96976	4.92375
295.391	4.7486	1.20917	-0.790274	0.708773	1.63691	0.616954	0.798916	0.67904	1.28076	2.66437	4.97422	1.37679	0.561116	0.765725	2.03126	0.32722	8.00012	11.6109	8.35866	3.64742	0.579294	0.113238	1.71576	5.75954	0.844211	1.80986	3.39493	7.14439	1.93153	6.53495	1.00001	0.992593	1.14761	2.79269	3.81788	6.16997	23.1756	4.88686	4.59344	6.85553	6.624	6.71465	2.53745	9.66347	4.06535	4.60411	6.53893	5.03481	5.26988
295.991	4.83956	1.62833	1.42063	0.733839	1.54853	0.571451	0.640319	0.463893	1.22802	3.45082	4.19779	1.60162	0.4991	0.373745	1.6006	0.752133	8.15418	10.5312	6.6399	8.1223	0.603241	-0.0197319	1.73718	5.60192	0.334281	1.76271	2.91426	6.31247	1.85977	9.29586	0.693324	0.691776	1.04269	2.6344	4.38287	6.46255	23.332	5.30798	4.78806	7.19149	6.68014	4.67123	2.88246	9.87574	4.03106	4.42845	6.51113	5.19335	5.27422
296.59	4.72513	1.18829	-1.11412	0.696281	1.72106	0.726789	0.850466	0.562734	1.1302	1.44294	4.41012	1.30578	0.768985	0.73952	1.94429	0.444876	7.73764	10.0271	5.08883	5.23939	0.659539	0.33102	1.81734	5.86669	0.608931	2.08106	4.3898	6.13759	1.64664	5.38994	0.743521	0.898119	1.07672	3.07121	3.6903	5.95123	22.652	4.91094	4.34822	6.70589	6.56857	5.01982	2.59905	9.81814	3.85428	4.65392	6.54692	5.13736	5.42618
297.189	3.49928	1.51219	-1.61051	0.877238	1.80634	0.75021	0.755946	0.514375	1.32163	3.52633	4.74387	1.57279	0.503539	0.819366	1.70215	0.821279	7.84104	11.4718	4.06343	4.9554	0.733418	0.25177	1.68112	5.77923	0.580982	1.92237	4.03139	5.60065	1.90084	6.49158	0.807575	0.971384	1.18459	2.72453	4.14818	6.39789	23.1081	5.24695	4.68123	6.87428	6.74912	5.15873	2.65496	9.76702	3.87964	4.4952	6.72894	5.06662	5.3764
297.788	4.02402	1.37584	-0.831025	0.802853	1.61424	0.512704	0.645961	0.623838	1.1458	3.88138	4.81231	1.39193	0.500356	0.649048	1.80514	0.719278	7.59789	9.92968	4.66652	4.00597	0.635042	0.12451	1.63484	5.66676	0.656251	1.97158	4.04655	6.84685	1.7678	4.98615	0.694325	0.870028	1.08406	2.86039	4.08267	6.1356	23.1078	5.01163	4.48172	6.86932	6.59342	4.96997	2.58348	9.59286	3.76371	4.39825	6.57589	4.99893	5.25901
298.387	3.22233	1.37324	-1.39905	1.03319	1.80969	0.60569	0.533717	0.414776	1.16394	3.79647	4.67203	1.52866	0.412906	0.608026	1.64181	0.739353	8.14717	10.7619	4.26173	5.10116	0.79759	0.040426	1.40042	5.48579	0.361965	1.71939	4.02612	6.7748	1.67579	4.45545	0.637703	0.790761	0.667848	2.61694	4.07524	6.21747	23.244	5.1567	4.62756	7.05909	6.70171	5.89206	2.6424	9.59217	3.82725	4.34124	6.30436	4.92029	5.05442
298.986	5.62232	1.38481	-2.48245	0.756526	1.79419	0.543879	0.768015	0.805942	1.31637	3.72078	5.7458	1.58471	0.523862	0.813843	2.02908	0.754056	8.39268	11.0582	4.38816	4.88967	0.956419	0.239676	1.68932	5.72034	0.806732	2.057	5.0214	7.65558	2.05698	5.81745	0.910767	0.935261	1.02823	2.90034	4.03181	6.05656	23.3808	5.08611	4.51013	6.97104	6.6776	5.91867	2.75677	9.59997	4.10574	4.61415	6.57448	5.09113	5.50648
299.585	4.23191	1.38608	1.65054	0.750376	1.37165	0.516681	0.567889	0.34139	1.07275	3.37958	5.45094	1.54524	0.550491	0.461205	1.5589	0.741538	8.45099	10.757	4.78088	5.6346	0.403764	0.141808	1.50737	5.90375	0.447089	1.62948	3.78593	6.53122	1.76675	5.40694	0.730706	0.949655	0.988061	2.75016	4.14399	6.18421	23.2932	5.15861	4.61908	6.97405	6.58982	5.64916	3.00911	9.67084	3.87055	4.34648	6.70043	5.02729	5.07456
300.184	5.18665	1.59329	-1.1444	0.795848	1.90734	0.615824	0.766292	0.580753	1.49374	3.20449	4.92237	1.56732	0.775343	0.8436	2.16085	1.15132	8.41493	10.7035	5.41905	4.81319	0.702038	0.397099	1.987	6.25856	0.89979	2.2012	3.667	6.1447	2.24166	6.12588	0.941649	0.978984	1.37043	3.02067	4.18478	6.33668	23.3868	5.35065	4.7105	6.99458	6.70294	5.24171	2.92487	9.79123	4.23529	4.87832	6.91171	5.46134	5.76303
300.783	4.94917	1.60132	1.42857	0.761076	1.77032	0.462986	0.490513	0.542508	1.19551	3.27338	4.98268	1.48687	0.263799	0.688553	1.46313	0.641528	8.28202	12.6246	6.6113	8.33887	0.612329	0.163249	1.33887	5.8074	0.289032	1.42451	4.79276	5.80941	1.89388	9.33555	0.710345	0.783368	0.895769	2.83832	4.09681	6.20508	22.9449	5.33763	4.70535	6.80504	6.52732	4.47995	2.76001	9.94717	4.01925	4.35956	6.58159	5.3188	5.11273
301.382	5.51628	1.36905	1.07926	0.664516	1.82654	0.719696	0.629879	0.702735	1.30833	3.25646	4.45011	1.48611	0.501128	0.795251	1.99988	0.980283	8.1423	14.941	7.65599	4.85666	0.568465	0.341152	1.75433	6.09564	0.765569	2.28977	2.97833	6.33909	1.99437	8.60034	0.886996	0.875046	0.983752	3.0511	4.06341	6.05913	22.7803	5.16471	4.54712	6.91352	6.6276	3.75478	2.83262	9.76897	4.14626	4.89447	6.80493	5.14697	5.63653
301.981	4.92651	1.46364	-4.78686	0.867705	1.6222	0.657924	0.563023	0.401533	1.08817	3.77425	4.95003	1.58792	0.772761	0.443002	1.60294	0.615657	8.28856	9.2942	2.62055	4.85674	0.639255	-0.0498427	1.45182	5.71277	0.471711	1.74768	3.08054	7.2428	2.03865	4.26275	0.615258	0.927473	1.14877	2.71942	4.11226	6.35861	23.0347	5.15253	4.72569	7.12194	6.77749	5.39683	2.94841	9.95961	4.19014	4.85189	6.69009	5.21474	5.2606
302.58	4.103	1.45719	-1.83058	0.782392	1.51433	0.397433	0.355786	0.512458	1.31526	3.00806	4.17519	1.52196	0.496593	0.797246	1.9118	0.842859	8.44316	10.8758	4.91744	5.02513	0.42483	0.333177	1.70238	5.96387	0.843653	2.1014	4.13909	5.9319	2.22821	5.02513	0.713951	0.841669	1.05427	3.03747	3.99817	5.8859	22.8446	5.20597	4.51288	6.98009	6.83426	5.23403	2.94728	9.75707	3.92918	4.86122	6.7865	5.24477	5.60809
303.179	6.17761	1.61687	2.34841	1.02466	1.74433	0.237257	0.674182	0.410249	1.26308	5.58091	6.24781	1.76418	0.360938	0.645485	1.61108	0.772399	8.52312	9.88433	3.68034	5.32773	0.664	-0.0541609	1.71375	5.70185	0.27323	1.85845	5.14801	8.15491	1.90584	6.06379	0.74936	0.788162	0.80918	2.68864	4.39739	6.1969	23.2131	5.06788	4.68318	7.13128	6.8741	7.44121	2.99071	9.82819	4.08716	4.53901	6.80608	5.07819	5.40356
303.778	5.20083	1.44373	-1.56483	0.870567	1.85721	0.681412	0.837835	0.813897	1.55598	2.28299	3.96777	1.55684	0.75075	0.744559	2.09005	0.808945	8.52118	11.9225	5.40238	5.62593	0.447601	0.276114	1.81641	6.05883	0.799865	2.06281	2.77133	6.09205	2.21242	9.46349	0.710303	1.11106	1.14903	2.9056	3.69506	5.87831	22.746	4.90285	4.45655	6.9838	6.79829	5.67696	2.70772	10.1069	4.5925	4.91599	6.90451	5.61721	5.62547
304.377	5.5652	1.60498	-1.14555	0.867011	1.8008	0.550622	0.71802	0.527361	1.17331	4.62802	7.55525	1.76844	0.501813	0.618115	1.94815	0.931939	8.38637	11.4555	8.55795	5.96361	0.56514	0.450717	1.75406	5.9249	0.646714	2.05301	3.76027	7.28914	2.07464	7.64825	0.711919	1.20344	1.48065	3.04215	4.17065	6.17623	23.047	5.0922	4.76595	7.14316	6.69949	6.30568	3.02381	9.8911	4.23855	4.71003	6.95141	5.06923	5.59278
304.975	5.2755	1.46247	-0.533867	0.704165	1.65538	0.660194	0.78138	0.599782	1.51718	4.38453	5.19343	1.5833	0.714456	0.928612	2.32497	1.00241	8.42951	12.0787	6.97364	2.83617	0.409037	0.682984	1.64958	6.0188	0.867115	1.99831	6.06096	7.02227	2.26687	7.17384	0.857348	1.01941	1.40214	3.20293	3.95922	5.95508	22.7707	5.19149	4.58795	6.94855	6.68807	5.88511	2.68263	9.68338	4.09111	4.85288	6.63956	5.52863	5.59808
305.574	6.26032	1.52662	0.604337	1.07735	1.94757	0.619423	0.68026	0.428803	1.06998	3.13605	7.10917	1.63573	0.540889	0.770961	1.68609	0.757687	8.52558	12.1934	5.33239	3.73267	0.757826	0.239289	1.58395	5.8436	0.52356	1.98695	6.34284	6.74369	2.05992	6.54106	0.704594	0.842489	1.23958	2.90207	3.78686	6.29154	23.1139	5.14533	4.69958	7.13926	6.82087	5.45862	2.75839	9.92993	4.06993	4.55829	6.6588	5.34068	5.1755
306.173	5.89802	1.68334	0.880411	0.807243	1.90442	0.510737	0.474313	0.662906	1.52209	1.75038	4.14764	1.87929	0.748298	0.844213	2.05185	0.989097	8.69037	9.53778	3.00807	4.47542	0.995354	0.387302	1.65686	5.94349	0.707018	2.23073	4.62963	6.4688	2.4976	8.51064	0.82843	0.88954	1.19671	2.89323	4.18559	6.23218	23.0627	5.17503	4.93573	7.22986	6.65239	5.68239	3.00987	9.93678	4.71873	4.88883	6.90992	5.47201	5.56995
306.772	3.8826	1.61453	-0.201613	0.696991	1.64724	0.789921	0.895018	0.542435	1.39423	3.23769	5.2119	1.64613	0.414454	0.500481	1.6735	0.851369	8.51469	10.4435	6.53226	5.60484	0.643742	0.0355973	1.36838	5.6159	0.570828	1.94768	3.46144	6.13319	2.19336	5.60484	0.830604	0.897984	1.13572	2.79057	3.97816	6.26334	22.8447	5.22763	4.62166	7.20908	6.46483	5.17241	3.08111	9.87346	4.06809	4.51831	6.86138	5.16076	5.50826
307.37	4.39064	1.5322	-3.16742	0.575986	1.5937	0.679514	0.508542	0.67208	1.67167	1.99699	3.2964	1.47137	0.617422	0.860105	2.01755	0.828622	8.65036	8.55615	4.7717	2.05677	0.46052	0.272855	1.68173	5.97701	0.886341	2.32714	4.40432	5.4165	2.28828	6.04689	0.801074	0.97773	1.07961	3.20211	3.98101	6.18229	22.6303	5.06279	4.49611	7.00229	6.73973	4.88305	2.88499	10.029	4.20107	4.77846	7.21448	5.52793	5.82877
307.969	5.42912	1.54496	-1.0906	0.697087	1.82052	0.845261	0.743154	0.731612	1.4286	4.45572	7.11544	1.61282	0.780889	0.748482	1.77753	1.01396	8.49692	10.6544	5.78859	6.37584	0.441188	0.390667	1.75889	6.04246	0.728504	2.15	6.33397	7.08802	2.10844	3.02013	0.987321	1.14581	1.65678	3.05031	3.93884	6.21105	22.8013	5.04902	4.67545	7.0549	6.66144	6.19687	2.87624	9.87075	4.25807	4.8891	6.90148	5.45202	5.66333
308.568	5.77926	1.44443	-0.4	1.02713	1.89809	0.554727	0.521867	0.52792	1.33385	4.50836	5.64548	1.48615	0.685302	0.933048	2.02218	0.749724	8.56038	9.30909	6.25455	5.67273	0.604992	0.144411	1.58895	5.93467	0.385671	2.29717	4.77592	8.28094	2.11541	8.03636	0.783017	0.968502	1.09086	3.12515	3.95885	6.00572	22.6023	5.19688	4.64139	6.98891	6.74264	5.24415	2.81844	9.99178	4.29838	4.70891	6.55079	5.38729	5.67741
309.166	3.91152	1.52792	-1.24816	0.799402	1.58518	0.71971	0.738974	0.37502	1.1476	2.77431	4.89878	1.78954	0.165583	0.711923	1.69681	0.63323	8.41919	7.23201	5.50661	3.89134	0.706083	0.281982	1.62017	5.97286	0.479124	1.75747	4.61135	5.87353	2.03536	6.02056	0.679954	1.0271	1.00907	2.74236	4.20099	6.09623	22.9803	5.09822	4.68876	7.01172	6.84667	4.43639	2.99017	9.74313	4.19562	4.41704	6.84832	5.32979	5.49005
309.765	4.31705	1.3622	-2.29326	0.797601	1.78364	0.685548	0.766488	0.761594	1.61505	3.20297	4.28223	1.4972	0.714536	0.955475	1.94107	0.949075	8.12295	9.38151	3.3704	2.88395	0.824684	0.305315	1.92902	5.81454	0.781547	2.21212	5.57038	5.64001	1.9489	5.87213	0.863617	1.22051	1.22352	3.19922	3.96063	5.88955	22.4928	5.08441	4.55216	6.52039	6.50171	5.64001	2.62742	10.032	4.29011	4.7578	6.99515	5.4953	5.80551
310.363	6.70309	1.42552	-0.9071	0.758612	1.53281	0.452803	0.471955	0.547194	1.05643	5.23219	7.59613	1.6329	0.391586	0.511626	1.65766	0.662446	8.01066	9.28996	2.15827	1.43885	0.619014	-0.0119699	1.58173	5.65456	0.526674	1.89637	5.48435	8.06892	2.00149	6.28714	0.624827	0.72469	1.01778	2.73699	3.81736	5.87592	22.8436	4.9646	4.61248	6.68487	6.62721	6.95524	2.77337	9.89764	3.93439	4.30505	6.34471	5.27221	5.14294
310.962	5.05899	1.41078	0	0.783257	1.68951	0.693042	0.445459	0.616107	1.27401	3.63927	3.88922	1.49264	0.523026	0.769659	2.08229	1.02642	8.31616	12.6874	6.77624	5.47866	0.819225	0.359027	1.69477	5.82991	0.779791	2.15163	5.12897	7.89842	2.2911	7.78547	0.863374	0.871922	1.15465	2.89248	3.88359	6.06185	22.5927	5.28828	4.49397	6.87054	6.71815	4.70906	2.70125	9.61168	3.89092	4.6417	6.57899	5.2442	5.46233
311.56	4.356	1.47622	-1.15473	0.693693	1.70914	0.578044	0.457203	0.406437	0.959876	2.376	5.69251	1.67026	0.375292	0.403945	1.61921	0.823775	8.25186	10.4792	4.53233	5.7448	0.858335	0.0610434	1.47719	5.68763	0.410486	1.79922	3.0888	5.95981	2.04919	1.7321	0.466235	0.735012	1.07137	2.66598	3.9503	5.9264	22.3995	5.09866	4.61653	6.97746	6.44911	5.38561	2.77938	9.68097	3.9119	4.24812	6.4734	5.04947	5.2868
312.159	5.89221	1.30545	-0.907341	0.693215	1.65952	0.640928	0.659576	0.620845	1.386	4.97068	4.97999	1.39818	0.616255	0.881061	1.94287	0.89684	7.91001	10.2007	6.43387	2.36459	0.834129	0.364072	1.6465	5.95025	0.624862	2.00828	4.30047	7.73527	1.99484	4.75667	0.934711	0.815075	1.20755	2.97369	3.78235	5.8028	22.4112	5.03236	4.5334	6.81936	6.47976	6.08769	2.66932	9.76353	3.9191	4.5083	6.60925	5.10476	5.51617
312.757	5.12844	1.31957	1.79956	0.829517	1.71162	0.501522	0.727081	0.648275	1.21078	5.40367	6.92661	1.5575	0.605948	0.622656	1.78276	0.77999	8.40609	11.2957	3.84828	4.15282	0.830085	0.245888	1.73625	5.56575	0.590353	2.06791	4.07339	6.48624	1.92131	8.02879	0.757713	0.863252	1.03423	2.85848	3.84288	5.92223	22.6221	5.02225	4.73934	6.74105	6.76693	6.70642	2.75019	9.67448	4.11717	4.37029	6.74562	5.23493	5.42791
313.356	5.06221	1.50222	-2.88832	0.645543	1.77776	0.589829	0.57419	0.678878	1.07369	1.66238	5.22308	1.77304	0.536208	0.880595	1.92875	0.91315	8.85809	11.0719	6.3543	3.43389	0.643918	0.247996	1.7414	5.5737	0.636109	2.13047	3.89318	7.29301	2.31527	6.54685	0.914746	0.788354	1.06093	2.8518	3.89643	6.07422	22.8783	5.28452	4.91702	7.0212	6.78645	4.22565	2.80546	9.51518	3.92069	4.55905	6.54813	5.47858	5.60912
313.954	6.82716	1.65503	-0.607211	0.905542	1.8783	0.45109	0.412053	0.378537	1.10052	4.81467	8.15183	1.9807	0.388395	0.814249	1.65413	0.804785	9.05804	12.9412	6.52751	5.31309	1.03312	-0.0473171	1.44869	5.79674	0.256301	1.98101	5.93555	7.76971	2.10478	4.97154	0.509448	0.874184	1.10761	2.95969	3.97811	6.06085	22.7189	5.1713	4.89931	7.1296	6.71718	6.38135	2.98047	9.92152	4.18682	4.38235	6.41186	5.37522	5.24431
314.552	4.13165	1.55024	0.514648	0.785105	1.75254	0.686631	0.860019	0.735491	1.40267	1.94678	3.48739	1.86612	0.567292	0.99968	2.15761	0.839697	8.52423	10.6097	7.28424	7.56136	0.926133	0.181603	1.71182	5.71141	0.568157	1.94574	4.03361	6.63866	2.43766	8.15519	0.909311	1.08486	1.32311	3.27707	3.89813	6.07786	22.0022	5.30482	4.99121	7.00391	6.90846	4.57983	3.04934	10.1216	4.52522	4.70265	6.62331	5.70233	5.53153
315.151	4.22284	1.42149	1.30208	0.9733	1.76649	0.71753	0.545172	0.789241	1.36293	3.82854	5.5711	1.52315	0.84879	0.736401	1.68584	0.635335	8.58265	8.85417	5.95238	4.38988	0.327713	0.215972	1.48706	5.86647	0.67769	2.1874	4.37548	7.50445	2.04128	8.33333	0.603882	1.05637	1.20483	2.80386	4.06222	5.91759	22.4562	5.0106	4.59414	7.04498	6.72873	5.18952	2.93919	9.7069	4.11695	4.78493	6.97149	5.43914	5.59304
315.749	6.87013	1.44721	0.415251	0.78276	1.96564	0.577907	0.437188	0.791281	1.51116	5.18452	5.87409	1.50793	0.838048	1.0485	2.26737	0.98169	8.55271	13.137	5.47376	4.00151	0.743515	0.441781	1.91077	5.76195	0.91321	2.13208	4.87805	7.0106	2.23098	3.77501	0.894419	1.09527	1.40426	2.9054	3.8863	6.04889	22.4422	5.15394	4.66934	7.12013	6.74818	4.6865	2.91162	10.1238	4.41246	4.74309	7.04428	5.67134	5.40827
316.347	5.3489	1.8847	-1.80748	0.697056	1.82147	0.375433	0.436728	0.307753	1.11055	4.98235	5.94624	1.83337	0.404803	0.772148	1.70094	0.538035	8.79402	8.7852	4.03531	2.94241	0.718771	0.0136211	1.50641	5.71322	0.459288	2.22535	4.04561	8.25414	2.31897	5.63262	0.620187	0.717238	1.14758	2.71103	3.91216	6.27309	22.5276	5.25168	4.76158	7.06294	6.57547	8.48493	2.91548	9.79353	4.15367	4.29108	6.72629	5.42717	5.74599
316.946	5.73622	1.55268	-0.428633	0.825034	1.57871	0.510965	0.33734	0.587222	1.21365	2.74948	3.14027	1.88488	0.42049	0.700961	1.7901	0.789281	8.6204	12.9876	5.78654	4.6721	0.587611	-0.00043083	1.8474	5.87825	0.381285	2.15372	5.77809	6.23866	2.67743	2.18603	0.75223	0.820301	1.11973	2.9262	3.75336	5.77668	22.305	5.1756	4.51768	6.93652	6.69776	5.73622	3.01992	9.87486	4.51985	4.49657	6.65891	5.34445	5.56245
317.544	5.43419	1.62741	0.540091	0.748367	1.82929	0.371631	0.406339	0.155763	0.882517	2.88094	5.27034	1.70789	0.126134	0.495649	1.47256	0.545595	8.4366	10.9265	5.44246	6.19028	0.659944	0.0105817	1.55001	5.56176	0.407185	1.96651	4.31458	7.19552	2.24812	6.0241	0.355123	0.753843	0.692892	2.37454	3.81033	5.86471	22.3657	5.35205	4.85056	7.12849	6.70263	6.3763	2.72092	9.69427	4.1887	4.00159	6.40238	5.12114	4.97003
318.142	6.14859	1.33898	-2.31008	0.737701	1.72698	0.500664	0.612109	0.956499	1.41736	4.8107	5.8924	1.62986	0.308778	0.786818	1.86105	0.762518	8.30585	7.68547	5.19769	3.28743	0.814323	0.15376	1.67	5.65436	0.540047	2.05964	5.60774	10.8454	2.3448	6.35273	0.609176	0.990435	1.16221	3.13805	4.1123	5.79187	22.1001	5.23053	4.43916	6.8819	6.5172	5.50811	2.60079	10.0362	4.25891	4.35682	6.69759	5.35187	5.61665
318.74	2.17359	1.59666	-1.30058	1.08822	1.86158	0.477495	0.422519	0.524048	1.16425	2.06866	4.55704	1.70229	0.555969	0.617596	1.48746	0.666365	8.48432	7.65896	2.64933	0.481696	0.594852	0.0846811	1.55751	5.57255	0.70006	2.31211	4.37715	5.77125	2.02393	0.578035	0.513407	0.962971	1.07292	2.77054	4.02116	5.91555	22.3354	5.3452	4.65169	7.20293	6.77327	4.09234	2.98209	9.7351	4.53683	4.4983	6.56035	5.57344	5.34201
319.338	6.19946	1.58878	-3.17389	0.76618	1.97535	0.657253	0.680386	0.409593	1.23195	7.11291	8.70021	1.75555	0.647728	0.729828	1.91325	0.801041	8.50048	7.10773	2.01162	1.51989	0.901307	0.0326585	1.65924	5.8554	0.575607	2.35958	8.25097	6.4091	2.32412	4.9173	0.631398	0.909903	1.13488	2.86987	3.81554	6.10095	21.9891	5.2148	4.58958	6.96117	6.68228	7.21773	2.75064	9.8164	4.01943	4.63026	6.80613	5.65991	5.72069
319.936	3.87273	1.62262	-3.10044	0.805023	1.51921	0.369025	0.343074	0.364626	0.968525	3.41204	3.90153	1.72127	0.289854	0.515491	1.45323	0.550678	8.40019	10.1747	0.393013	5.76419	0.620212	-0.155263	1.58914	5.43729	0.358469	2.02502	1.59804	3.00893	2.20678	3.66812	0.54452	0.675592	0.858565	2.66762	4.18237	5.98918	22.2651	5.08443	4.74765	7.10856	6.69472	7.39994	2.71118	9.89923	4.25691	4.21234	6.55932	5.08586	5.20285
320.534	2.98811	1.53234	-1.59689	0.444611	1.59247	0.758135	0.668994	0.890536	1.42232	3.11865	3.72788	1.91678	0.741967	1.16845	2.22503	0.788286	8.33905	10.5309	6.17177	3.7117	0.332217	0.210617	1.95673	5.68798	0.671616	2.36355	4.27908	6.44038	2.39627	8.11394	0.801832	0.973996	1.41271	2.93204	3.77086	5.92213	22.1663	5.04807	4.62389	6.84722	6.72959	3.98898	3.01676	9.48217	4.00421	4.69432	6.65761	5.47955	5.9755
321.132	3.53103	1.4407	0.274851	1.09321	1.81162	0.89936	0.708235	0.497908	1.28652	0.611434	5.83919	1.63356	0.670724	0.656435	1.87553	0.952947	8.5835	8.612	5.77187	3.66468	0.798231	0.35635	2.07201	5.77975	0.645271	2.20017	3.0266	3.83675	2.21376	4.58085	0.427352	1.30305	1.26687	2.96423	3.9771	6.08144	22.0845	5.03286	4.8959	6.89443	6.71474	5.42648	3.07866	9.91596	4.14484	4.6714	6.68492	5.64891	5.51852
321.73	4.84074	1.54119	-9.68974	0.825513	1.7583	0.697319	0.498085	0.511337	1.49197	3.59508	3.70546	1.94055	0.440509	0.829381	2.18472	0.730677	8.45084	4.39141	1.67064	-2.00477	0.808257	0.354143	1.81139	5.66035	0.729764	2.55394	5.56607	9.91801	2.63285	2.81623	0.748956	0.900666	1.29456	2.9058	3.803	5.76378	22.1334	5.21633	4.79876	6.90965	6.63735	4.95112	2.96382	10.2047	4.21711	4.5015	6.80001	5.47117	5.64116
322.328	5.39811	1.58607	-0.143816	1.1069	1.96428	0.597967	0.352014	0.433846	0.879122	4.93327	6.22282	1.39912	0.195665	0.538536	1.64395	0.679342	8.31153	9.0604	2.68456	4.31448	0.944617	0.245496	1.49446	5.57097	0.32047	1.91916	7.01754	9.11681	1.86428	4.74593	0.598425	0.955925	0.892837	2.73657	3.75884	5.81452	22.1416	4.90883	4.41257	6.85386	6.78643	6.70265	2.44977	10.016	4.39758	4.1844	6.55021	5.42834	5.27153
322.926	4.64555	1.35946	-1.63211	0.823055	1.61806	0.727632	0.856842	0.94504	1.58756	6.48567	5.32428	1.44035	0.791134	0.962238	2.09338	0.988256	8.16576	10.3661	3.79356	0.970446	1.05065	0.622677	2.12998	5.83561	0.837438	2.77338	5.74661	7.97888	2.16756	5.46978	0.846699	0.94504	1.4288	3.07325	3.80524	5.67192	21.7694	5.1862	4.40506	6.83209	6.63554	6.47059	2.7412	10.13	4.40079	4.83897	6.82034	5.75358	5.31921
323.524	6.25091	1.43176	0.596252	0.705552	1.56849	0.507829	0.278799	0.566408	1.09846	3.37258	6.2073	1.51573	0.18939	0.597238	1.57061	0.903345	8.50778	7.19761	6.8569	6.30324	0.370089	0.240481	1.57414	5.52049	0.441763	2.0137	6.3672	8.47507	2.12734	6.47359	0.671233	0.797199	0.794116	2.60697	3.81803	5.93639	22.1607	5.23496	4.55266	6.89011	6.41833	7.42841	2.71941	9.86964	4.04714	4.31324	6.64053	5.45178	5.42932
324.122	3.078	1.39156	-1.2287	0.713282	1.49638	0.756196	0.536942	0.868147	1.41607	3.78074	4.24455	1.47553	0.78957	0.899831	2.00329	0.923067	8.00139	7.8478	1.98177	4.00317	0.861972	0.382323	2.11482	5.90171	0.904901	2.36575	3.97751	7.53338	2.30607	6.77765	0.639598	1.34088	1.42494	3.17476	3.7134	5.75289	21.7791	4.99276	4.47903	6.69747	6.53576	4.73647	2.63939	9.84545	4.19953	4.80924	6.80999	5.62754	5.79356
324.72	3.57936	1.49376	-0.669892	0.870202	1.71442	0.659198	0.572309	0.343308	1.06429	1.71563	5.20859	1.60338	0.480786	0.703222	1.52654	0.87198	8.34238	9.26684	4.68924	4.39151	0.712699	0.0370727	1.82776	5.48173	0.203513	2.34137	3.96198	6.8625	2.11627	3.53554	0.647613	0.964275	1.04885	2.76964	4.09677	5.78898	22.3326	5.15139	4.65961	7.05278	6.56167	5.68995	2.88259	9.73524	4.06317	4.3877	6.62674	5.39098	5.40797
325.318	5.04598	1.17182	-3.33708	0.81607	1.81602	0.426079	0.361959	0.558494	1.38789	5.02178	4.73136	1.51357	0.648035	0.930697	1.81435	1.03845	8.22136	8.13648	5.92426	1.83727	0.890083	0.42532	2.03289	5.41458	0.733023	2.34514	6.93369	5.98984	2.2507	3.48706	0.598332	0.840776	1.24637	2.8213	3.63769	5.53298	21.9307	4.89844	4.47308	6.71479	6.35638	5.65102	2.74301	9.72577	4.56567	4.44215	6.89694	5.97194	5.6612
325.916	5.62213	1.30965	-0.0391389	0.432484	1.4798	0.558896	0.622338	0.518489	1.27186	5.55839	6.83325	1.6558	0.583819	0.594771	1.56831	0.708815	8.39519	7.90607	4.69667	4.30528	0.5408	0.0498474	1.83529	5.47831	0.64424	2.25673	6.14482	9.03876	2.24038	4.38356	0.555119	0.862134	1.2594	2.69214	3.67971	5.63304	22.1641	5.0569	4.33994	6.69211	6.46077	8.01887	2.83847	9.50685	3.92391	4.33106	6.43787	5.73359	5.57876
326.514	4.3364	1.15738	-1.70297	0.446221	1.58629	0.461109	0.200275	0.565204	1.13674	2.31275	4.50723	1.55653	0.275478	0.645948	1.68097	0.740149	8.29186	10.495	5.14851	4.31683	0.633868	0.337223	1.76409	5.33303	0.667717	2.24736	3.78449	5.57162	2.36527	5.42574	0.50148	0.872346	1.06787	2.57785	3.64804	5.57829	21.9259	4.88623	4.28368	6.68552	6.4236	3.79763	2.55753	9.75444	4.21133	4.50105	6.64471	5.93029	5.61682
327.111	4.18816	1.5279	0.719424	0.663563	1.47446	0.712777	0.386784	0.241265	1.31537	2.71432	4.65488	1.64599	0.408441	0.569917	1.38566	0.883372	8.34273	10.3749	6.8156	4.99811	0.731234	0.181614	1.92898	5.39712	0.445675	2.0859	4.60575	6.07959	2.19145	2.72624	0.534203	0.913008	1.24242	2.65772	4.01441	5.82612	22.3416	5.1533	4.80763	6.97791	6.58924	5.72341	2.86791	9.70248	3.97906	4.13912	6.31924	5.75275	5.52326
327.709	4.51377	1.47362	-1.71345	0.718169	1.68856	0.61371	0.704298	0.662048	1.43581	2.04419	3.41486	1.89197	0.601178	0.943839	1.85796	0.856115	8.32416	11.8483	7.07255	6.12468	0.82375	0.448288	2.27868	5.49868	0.770539	2.42763	5.32908	7.69231	2.52348	7.109	0.894427	1.13182	1.37064	2.9153	3.68598	5.86546	22.263	5.21608	4.64967	6.92648	6.60706	5.11639	2.88183	10.0089	4.61183	4.55592	6.8371	6.33761	5.88252
328.307	4.13245	1.34396	2.23668	0.912235	1.70324	0.931298	0.80887	0.341874	1.27587	4.59603	4.62252	1.80961	0.470461	0.583264	1.52188	0.961712	8.37488	9.63806	5.69337	5.1647	0.744495	0.169012	1.86106	5.50463	0.53514	2.52594	3.81457	7.15232	2.30056	7.15738	0.852374	1.02254	1.20233	2.62835	3.74188	5.56501	21.9375	5.10004	4.52733	6.73642	6.41628	4.6755	2.71356	9.76906	4.44908	4.38122	6.84749	6.6007	5.92466
328.904	4.60554	1.28896	-1.77891	0.647051	1.65462	0.502145	0.600327	0.685197	1.30549	3.56787	4.42075	1.79677	0.852439	1.03091	1.75813	0.822901	8.44464	11.7747	4.65904	4.19314	0.778771	0.413115	2.16001	5.36966	0.845783	2.65009	3.73845	6.60981	2.62542	4.82846	0.670636	1.18235	1.4511	3.02868	3.62084	5.59523	21.8096	5.0003	4.55045	6.76865	6.42575	4.61976	2.90475	10.1377	4.49814	4.40531	7.10907	6.93475	6.16718
329.502	4.49889	1.70807	0.916667	0.759578	1.40043	0.858985	0.486619	0.476611	1.43734	3.08693	5.74474	1.92075	0.61922	0.752237	1.82555	0.944883	8.82897	11.5417	4.33333	9.04167	0.576173	0.380705	1.8439	5.55546	0.57627	2.26505	4.8588	8.9701	2.76373	6.08333	0.868992	1.21217	1.42024	2.93556	3.85256	6.1585	22.3454	5.24733	4.82086	7.08883	6.98415	6.24308	3.24069	9.91153	4.73534	4.46547	7.1254	7.37643	6.02123
330.1	4.43248	1.08536	-0.251889	0.472893	1.62632	0.629059	0.617379	0.571076	1.46044	3.99061	5.27479	1.5443	0.805513	0.799673	1.87967	0.722918	8.25482	12.8463	6.80101	7.30479	0.710628	0.345816	2.27429	5.58645	0.682871	2.36732	7.35985	8.13311	2.86447	4.11419	0.840971	1.1092	1.46252	2.89	3.60571	5.53278	21.7241	4.78639	4.44374	6.76535	6.5103	4.86054	2.6937	10.1418	4.66315	4.59656	7.11696	7.39103	6.34315
330.697	5.6535	1.53534	0	0.531164	1.53136	0.732764	0.588813	0.372677	1.20281	2.68104	8.01399	1.60796	0.832228	0.428914	1.6632	0.892243	8.50142	10.3097	7.38227	7.25499	0.571293	0.212359	1.91878	5.48985	0.511172	2.51893	6.30919	6.00321	2.78354	4.53967	0.953096	1.20994	1.22463	2.64735	3.89244	6.02687	22.1301	4.98355	4.84869	6.75749	6.41848	5.72636	3.24036	9.9191	4.84607	4.58082	7.41493	7.31882	6.36321
331.295	5.33612	1.50702	-0.624164	0.635597	1.68372	0.83614	0.597122	0.751931	1.52002	0.804889	4.60575	1.64392	0.736195	0.984145	1.88536	0.826784	8.55788	12.8845	4.63665	7.08872	0.798425	0.420197	2.23495	5.76835	0.745977	2.45313	5.47026	6.31987	3.18526	6.06331	0.961604	1.24741	1.48515	2.83378	3.73549	5.87572	22.1882	4.93251	4.52068	7.05803	6.65902	3.41333	3.0559	10.1569	5.23407	4.57453	7.46274	7.98927	6.64106
331.892	5.65931	1.56744	1.22777	0.941332	1.65656	0.581446	0.661401	0.292188	1.03187	5.54612	7.7957	1.81508	0.383445	0.693215	1.65685	0.861077	8.39697	16.7655	6.43522	11.304	0.958494	0.207211	2.1596	5.32344	0.67354	2.45053	9.49349	7.97963	2.89575	8.17104	0.753494	1.16164	1.36257	2.59914	3.92934	5.61763	22.257	4.92511	4.66486	6.98265	6.70572	6.01302	3.04219	10.6558	5.04089	4.30873	7.5429	8.35876	6.47754
332.49	4.64311	1.65181	-3.43927	0.658031	1.63007	0.656528	0.450437	0.531886	1.58579	1.88897	4.81615	1.80709	0.729338	0.909102	1.82725	0.944068	8.40308	12.4075	2.13322	5.13714	0.942459	0.353768	2.23861	5.71788	0.704657	2.59403	6.40231	7.33958	3.47921	3.56987	0.961345	1.40973	1.5282	2.97947	3.80646	5.80002	22.1639	5.01529	4.66483	7.12386	6.5013	5.16222	2.98182	10.3945	5.3437	4.49862	7.84378	8.76934	6.47478
333.087	5.28066	1.33392	-1.45326	0.73603	1.86069	0.831485	0.725363	0.571944	1.24763	5.6398	7.24927	1.48318	0.808432	0.755968	1.6431	1.0954	8.27246	12.4902	3.22074	11.3904	1.15201	0.523454	2.03698	5.70275	0.732518	2.53579	9.76323	8.04735	2.72768	4.51689	0.891104	1.37243	1.21941	2.73969	3.56028	5.65849	22.0467	4.98748	4.51222	6.53861	6.46891	7.42219	2.6967	10.7147	5.58452	4.54058	7.83989	8.7135	6.71587
333.685	5.34682	1.32334	-2.07193	0.739645	1.77071	0.851204	0.899482	0.883257	1.46458	4.12507	4.83447	1.83991	0.5924	1.07914	1.74831	0.855952	8.5033	10.6333	7.15403	7.93589	0.917402	0.49149	2.33992	5.70912	0.93391	2.62524	7.96111	8.73621	3.32292	5.74668	1.18203	1.43529	1.6846	3.12662	3.64613	5.64535	22.5081	5.01474	4.65328	6.7241	6.7606	4.26957	3.27941	10.4925	5.74222	4.34308	8.45109	9.55279	6.91568
334.282	7.25621	1.22152	0.648607	0.891692	1.65011	0.916746	0.465957	0.652263	1.25591	4.99104	5.92526	1.78134	0.596643	0.677155	1.541	0.993368	8.57379	14.3075	6.82945	11.0645	0.882887	0.219755	1.92606	5.43591	0.808619	2.51843	7.269	7.15383	3.3313	8.24113	1.03032	1.25824	1.29791	2.71212	3.64004	5.44487	22.1138	5.05393	4.57837	6.69402	6.5842	7.39698	3.28018	10.6079	5.57628	4.30213	8.11614	9.58986	6.87968
334.88	5.86765	1.36753	-0.0378215	0.818896	1.67781	0.464706	0.533136	0.708271	1.18651	3.07854	3.72319	1.93781	0.500274	0.626696	1.75289	0.966141	8.56862	15.6581	7.67776	10.8548	1.01183	0.326686	2.10278	5.38008	0.680435	2.27984	7.19642	7.92001	3.74218	12.1785	0.749639	1.20893	1.49116	2.86479	3.79201	5.74211	22.0893	5.23052	4.74829	6.85879	6.80794	5.30193	3.32308	11.066	6.03772	4.3138	8.15092	9.70741	6.86466
335.477	4.82786	1.64816	-1.48206	1.01045	1.70628	0.259104	0.224454	0.0207899	0.952487	3.70664	6.14695	1.80106	0.17248	0.311079	1.19504	0.491259	8.42475	17.3557	1.13105	10.2964	0.861065	-0.1001	1.68899	4.93145	0.345344	2.18949	8.78512	7.20222	3.42737	7.37129	0.597518	1.07761	1.20505	2.23992	3.81066	5.71036	22.2162	4.98816	4.62262	6.88308	6.77249	5.28954	3.41918	10.5531	6.17486	4.04711	7.91096	10.0516	6.56115
336.074	3.01637	1.44925	0.77912	0.890616	1.59285	0.693888	0.768274	0.69427	1.65137	3.01637	4.51779	1.89387	0.647349	0.868218	2.32466	1.06315	8.6334	19.7117	5.96026	12.8944	0.99832	0.422284	2.23234	5.53852	0.727076	2.59474	7.71	8.224	3.84307	6.58356	1.09519	1.30805	1.45987	2.83697	3.63998	5.81992	22.5304	5.33178	4.54947	7.02156	6.63934	4.96416	3.45343	10.9353	6.09253	4.58294	8.65129	10.7024	7.4119
336.672	4.73822	1.2765	0.261389	0.970694	1.83993	0.4456	0.64447	0.404417	1.10454	1.50479	4.42731	1.57295	0.402191	0.657084	1.39468	0.716077	8.59075	17.3637	8.28977	11.053	1.10888	0.322791	2.07922	5.33941	0.40924	2.49366	6.96431	7.68561	3.47949	9.97013	0.702349	1.14276	1.37798	2.34933	3.62048	5.80802	22.2451	5.11061	4.55584	6.74239	6.51167	7.38714	3.34572	10.9775	6.39583	4.20816	8.30575	10.628	7.10586
337.269	5.27371	1.27409	-0.930752	0.517957	1.53712	0.681486	0.548823	0.643323	1.40041	3.62019	5.63698	1.53396	0.706565	0.91519	1.87072	0.637144	8.31916	14.892	6.4408	8.33954	0.82255	0.523018	2.16367	5.25817	0.874846	2.58201	8.5181	9.77076	3.89971	7.93001	0.996969	1.42004	1.41458	3.17554	3.50147	5.38409	22.1468	4.95378	4.52962	6.73044	6.44918	6.47626	3.35404	10.6671	6.36853	4.38005	8.56419	11.0346	7.32043
337.866	6.03512	1.45874	-0.400437	1.01905	1.6485	0.633134	0.673091	0.449333	1.20379	4.69948	5.65174	1.937	0.450786	0.815483	1.76173	0.964413	8.26058	15.5078	6.18857	11.285	0.959827	0.411556	2.19581	5.31281	0.6898	2.57613	9.98021	7.3584	3.71577	7.02585	1.00655	1.40031	1.71669	2.68328	3.76528	5.68384	22.5674	5.11497	4.80659	6.90507	6.56886	7.20999	3.8067	10.8356	6.51393	4.51185	8.97213	11.0292	7.37095
338.463	4.58442	1.23556	-1.22231	0.866258	1.70799	0.502092	0.488502	0.5458	1.23778	3.76623	4.74026	1.55239	0.656355	0.892159	1.84639	0.84037	8.33044	15.7754	5.42399	9.54927	1.07415	0.429	2.18393	5.31035	0.74671	2.59347	9.92208	7.58442	3.84101	3.13216	1.08682	1.27084	1.64401	2.74773	3.49305	5.53004	22.6214	4.90062	4.48484	6.65813	6.50413	6.19481	3.23126	11.241	6.22717	4.20222	8.92232	11.3997	7.42302
339.06	7.31983	1.29648	-3.72572	0.859928	1.73858	0.63858	0.55473	0.548139	1.056	6.96768	6.23821	1.32717	0.468316	0.601598	1.62025	0.811407	8.13697	13.476	4.04281	12.4059	0.997382	0.349315	2.22331	5.21226	0.54228	2.41664	9.68432	10.6527	3.83135	6.93619	1.0333	1.16438	1.51223	2.5177	3.56239	5.55673	22.2596	5.06908	4.40615	6.70862	6.38581	7.48334	3.41453	11.3191	6.49178	4.26684	9.10855	11.8357	7.366
339.658	4.67882	1.54211	0.404367	0.867658	1.75861	0.933244	0.89847	0.908297	1.67901	3.12783	4.70467	1.87672	1.07272	1.19708	2.07627	1.22618	8.38857	18.1561	4.7311	11.6458	0.851353	0.643708	2.58844	5.6229	1.06289	3.17394	11.1671	9.66783	4.10361	6.83381	1.33429	1.71114	1.8113	3.10817	3.68002	5.61967	22.4367	5.19033	4.6896	6.83631	6.66004	6.01008	3.4848	11.1215	6.61089	4.69003	9.53088	11.9814	7.836
340.255	4.84522	1.48486	-1.14332	0.86255	2.11349	0.781407	0.552789	0.567004	1.36539	4.67026	7.56393	1.80063	0.370764	0.784566	1.60269	0.750214	8.18821	16.7824	5.06329	11.1474	1.25135	0.435914	2.32764	5.34942	0.818128	2.75723	9.5424	10.0942	3.94449	5.83912	0.836686	1.3109	1.73457	2.74065	3.70265	5.91727	22.7101	5.03156	4.72635	6.89767	6.53226	6.48721	3.79101	11.6335	6.76689	4.3394	9.11787	12.0101	7.67903
340.852	5.57012	1.18983	-1.87038	0.732697	1.65639	0.485976	0.702273	0.513261	1.1317	2.59502	4.87549	1.48315	0.653241	0.6568	1.76636	0.796384	8.29819	14.2671	4.13223	7.26403	0.955798	0.298545	2.33221	5.30461	0.674594	2.71815	8.30931	9.06946	4.11815	6.52458	0.720463	1.39901	1.3306	2.89016	3.50266	5.63787	22.8628	4.99741	4.37665	6.62688	6.45524	6.53997	3.48613	11.5476	6.66702	4.31843	9.41189	12.304	7.70682
341.449	4.34542	1.51418	-0.902749	0.986764	1.63626	0.599588	0.735171	0.491042	0.927214	3.95793	3.84722	1.7594	0.476331	0.438558	1.69698	0.904153	8.66988	15.3467	6.07304	10.0123	0.82237	0.361025	2.28265	5.19272	0.634577	2.41783	9.09217	6.69803	3.84902	5.5396	0.883876	1.35464	1.53197	2.78323	3.74975	5.80767	23.0642	4.99049	4.70695	7.04528	6.53985	5.02353	3.6564	11.3141	6.70741	4.37604	9.53377	12.2987	7.77158
342.046	6.22696	1.18002	0.0743218	0.630796	1.54752	0.869973	0.714014	0.59649	1.47607	4.38389	4.51553	1.3274	0.688513	0.901757	1.86264	0.960519	8.13913	15.942	5.23969	10.4051	0.678705	0.51814	2.53194	5.22021	0.820451	2.81171	10.8083	9.39968	3.99945	7.46934	1.41324	1.49122	1.71999	2.65316	3.32404	5.27806	22.572	4.70447	4.40353	6.48085	6.27523	4.76567	3.46101	11.3749	6.75092	4.43746	9.45403	12.5008	7.81535
342.643	3.9969	1.50332	-1.06853	0.611225	1.6067	0.526237	0.357699	0.392189	1.07985	2.49644	4.91528	1.94679	0.523393	0.637885	1.53213	0.90207	8.47693	17.0965	6.77966	10.059	0.921763	0.229695	2.11419	5.20548	0.544371	2.47616	7.35998	7.98086	3.99531	8.87988	0.795756	1.38706	1.60787	2.42922	3.50554	5.74053	23.2541	5.31407	4.75375	7.07597	6.61361	5.6267	3.70429	11.6399	6.81871	4.08794	9.66107	12.3723	7.71257
343.24	5.68751	1.37807	0.856031	0.602109	1.61713	0.748461	0.553804	0.51322	1.21643	3.86442	4.10836	1.77093	0.547339	0.831065	1.71672	0.901098	8.53845	15.7198	5.5642	10.7393	1.18401	0.358069	2.20516	5.10455	0.527586	2.54491	9.11542	8.7431	4.2192	7.58755	0.95102	1.28251	1.49153	2.84193	3.49408	5.82913	22.8903	4.85483	4.71853	7.09496	6.58792	4.46784	3.68073	11.6006	7.06844	4.14419	9.60214	12.6139	8.06751
343.837	5.32129	1.54293	-3.93856	0.426153	1.80275	0.529458	0.52759	0.334788	1.25247	4.69378	6.36295	1.8747	0.340766	0.490973	1.55325	0.546272	8.26893	18.3143	7.40449	9.68885	1.08103	0.12704	2.26804	5.09506	0.493215	2.67008	8.94829	9.4001	3.90563	7.05002	1.02342	1.37801	1.30702	2.34501	3.63082	5.62377	22.5704	5.02085	4.69241	6.98183	6.52514	6.86496	3.79204	11.5015	7.01975	4.13852	9.66402	12.973	7.54768
344.434	6.10429	1.25187	-2.62757	0.81531	1.48135	0.83942	0.861075	0.759405	1.68508	5.31462	4.3996	1.66797	0.641219	0.911727	1.93797	1.0857	8.27396	18.4692	7.95887	8.1112	0.731253	0.633511	2.49477	5.24757	0.854469	2.90255	10.7671	9.85209	4.11459	5.59787	1.20206	1.56653	1.78308	2.99101	3.49595	5.50375	22.5333	4.77833	4.42325	6.84812	6.31193	6.63073	3.48297	11.708	7.00608	4.76675	9.55331	13.0395	8.2639
345.031	4.47815	1.51548	-0.244841	0.745775	1.6714	0.535382	0.474712	0.54709	1.07005	2.41223	6.07834	1.75742	0.357985	0.512675	1.46955	0.685459	8.43563	18.7478	7.55509	12.2071	1.13257	0.395593	2.24761	4.92558	0.515513	2.5875	8.84882	7.96513	4.14927	6.75061	0.76848	1.39327	1.40391	2.42075	3.5934	5.63158	23.2071	5.17055	4.73675	7.00935	6.69292	6.37688	3.97087	11.5117	7.21289	4.21068	9.82775	12.869	7.95657
345.628	5.87215	1.39334	-5.71429	0.838208	1.78936	0.495538	0.646187	0.616894	1.28296	3.72211	4.70466	1.78068	0.485076	0.774867	1.79803	0.729881	8.08436	15.8377	5.29101	10.8642	1.27614	0.439742	2.4069	5.06558	0.842171	2.73331	9.36308	9.67518	4.31402	7.19577	0.991076	1.38793	1.57519	2.66809	3.55463	5.65688	22.8903	5.10034	4.61723	6.87521	6.40617	4.27696	3.7685	11.8333	7.10985	4.41032	9.84834	13.1288	8.15737
346.224	4.14502	1.53677	2.21854	0.785589	1.86534	0.767954	0.66848	0.642338	1.30946	5.76146	6.41958	1.68482	0.534037	0.653881	1.77254	1.119	8.59819	18.6424	7.68212	13.6755	1.01411	0.488204	2.2638	4.92787	0.793077	2.99101	10.8302	8.99434	4.22297	8.77483	1.0915	1.6639	1.43474	2.84299	3.79287	5.80191	23.1745	5.16543	4.67042	7.02463	6.58226	7.13543	4.11051	11.8408	7.20783	4.40198	9.78309	13.1374	8.11614
346.821	6.42703	1.29277	-1.78632	0.547986	1.56538	0.511928	0.610544	0.711516	1.37995	4.12922	6.3474	1.77422	0.657664	0.825615	1.65762	0.800372	8.32427	16.8183	2.29188	8.99899	0.902787	0.242333	2.53642	5.15529	0.648577	2.62258	9.98749	8.92959	4.53956	7.31378	1.11709	1.41294	1.67546	2.8427	3.59985	5.54288	22.9897	5.26441	4.83854	6.90311	6.81425	6.76829	3.95886	11.7664	7.07543	4.24015	9.74649	13.264	8.20095
347.418	6.09226	1.39015	0.0687049	0.930893	1.72689	0.462633	0.633346	0.550721	1.33498	3.94412	6.02183	1.54223	0.492678	0.710508	1.57534	0.680463	8.34547	18.7564	8.72552	12.8478	0.983233	0.18915	2.41593	5.09476	0.758991	2.56514	8.81559	8.8508	4.22736	8.17588	0.852883	1.34624	1.45721	2.68293	3.6123	5.68972	22.9875	5.0967	4.84333	7.04253	6.57895	5.66968	4.11842	11.699	7.15312	4.35148	9.84161	13.0548	8.23588
348.015	5.84612	1.47003	2.21888	0.632528	1.67635	0.87055	0.90249	0.962112	1.6687	5.4438	5.14207	1.86151	0.789634	1.05864	2.11622	1.08561	8.55087	17.2621	7.67206	12.185	1.11867	0.6058	2.5971	4.98517	0.895392	2.98854	9.95725	8.7126	4.55534	8.12335	1.40147	1.70561	1.97639	2.89059	3.58643	5.72783	23.0152	5.20555	4.73039	7.0273	6.76728	5.50666	4.07537	11.7785	7.215	4.61217	10.0679	13.7595	8.53408
348.612	7.86898	1.41555	-0.990884	0.844831	1.6264	0.780305	0.611671	0.529942	1.08762	2.89704	6.23777	1.81575	0.427874	0.627573	1.50662	0.86943	8.28133	19.6988	5.54895	10.2656	0.972882	0.426394	2.39047	4.81348	0.536229	2.82056	10.4528	7.34699	4.4035	10.2259	0.856857	1.30211	1.50699	2.52249	3.69028	5.65726	22.9671	5.23196	4.76903	7.05696	6.68549	5.67663	3.99241	12.028	7.19395	4.19183	9.83406	13.1661	8.08263
349.208	7.84876	1.17937	-1.30119	0.725397	1.79578	0.554659	0.77038	0.769631	1.34077	4.64146	7.30117	1.64276	0.671133	1.04677	2.04074	1.11643	8.20846	18.1401	6.00842	12.7057	1.02495	0.62357	2.58267	5.25821	0.968874	3.00025	12.7901	11.7731	4.19728	5.81707	1.11606	1.57297	1.74525	2.5969	3.41716	5.3733	22.985	5.23866	4.6149	6.75647	6.57305	7.69231	3.94403	11.9436	7.66056	4.5852	10.2382	13.7324	8.51426
349.805	4.50346	1.31863	-1.83276	0.811037	1.58055	0.587979	0.465835	0.512418	1.36156	5.08083	7.40313	1.65667	0.422552	0.809892	1.61648	0.810992	8.27882	13.5548	2.48186	13.0966	1.01829	0.308845	2.57676	5.02331	0.669775	2.84122	10.136	10.29	4.04064	6.9874	0.865645	1.40117	1.5622	2.48616	3.54728	5.63608	22.9323	5.03541	4.6281	6.88124	6.3998	4.33667	3.73064	12.1132	7.56045	4.40159	10.2451	13.4586	8.44738
350.402	7.44438	1.37852	-3.15073	0.776944	1.71753	0.528115	0.826432	0.697126	1.40374	2.94648	7.13169	1.79424	0.67499	0.919897	2.04851	0.984199	8.28503	19.2624	3.90261	7.98425	0.992263	0.673233	2.71893	5.18663	0.835567	2.76075	12.3512	10.2706	4.51348	6.33727	1.46418	1.54113	1.72314	2.81556	3.38124	5.60018	23.1969	5.03267	4.6916	6.74636	6.65405	6.09741	3.98406	11.8573	7.36787	4.5893	10.3965	13.9035	8.6301
350.998	6.02091	1.55564	-0.332471	0.767303	1.43218	0.731372	0.472977	0.568539	1.14087	4.3264	4.57878	1.99268	0.389835	0.632361	1.72149	0.754832	8.59781	14.481	7.27743	11.6365	0.935295	0.468837	2.51392	5.00266	0.756901	2.78474	10.2632	8.13604	4.47565	4.72848	1.12949	1.57004	1.33751	2.55221	3.62759	5.73473	23.1657	5.22363	4.81016	6.99718	6.59411	6.38144	4.07381	11.8016	7.15595	4.26852	10.2161	13.5528	8.48047
351.595	6.64395	1.40127	2.65456	0.823196	1.90675	0.694155	0.566257	0.737956	1.62834	5.69482	7.61743	1.78051	0.705718	0.847983	2.07335	0.875315	8.3998	21.0618	9.60531	13.3077	1.17934	0.522456	2.90627	5.07528	0.869008	3.07867	10.55	10.5865	4.59805	12.1551	1.1192	1.6427	1.62869	2.68867	3.66325	5.49659	23.1197	5.21365	4.79595	6.99259	6.63867	7.69044	4.27509	11.9554	7.49879	4.75606	10.1187	14.0201	8.60318
352.191	3.44185	1.54168	-0.704225	0.97882	1.80589	0.464439	0.547413	0.470416	1.22104	3.40457	5.24354	1.74025	0.605072	0.638824	1.49633	0.904619	8.45149	16.9014	8.04299	11.0082	1.09425	0.409241	2.70472	4.9784	0.650074	2.75851	9.97763	7.26889	4.44169	3.48406	1.12541	1.62853	1.53571	2.49307	3.67689	5.70972	22.8752	4.8835	4.89374	7.11303	6.70721	5.62873	4.10847	11.867	7.71549	4.33219	10.1083	13.8706	8.34936
352.788	7.47313	1.30159	-1.98398	0.876364	1.39798	0.74576	0.758417	0.635003	1.4219	4.21145	5.64859	1.83866	0.597733	0.975359	1.85438	0.549563	8.31076	17.4742	6.71499	10.1106	0.98134	0.517215	2.69718	5.03607	0.717631	2.90252	11.1722	10.5099	4.44342	8.88974	1.09174	1.53934	1.58083	2.79387	3.57946	5.53862	22.9086	5.19977	4.6259	6.81253	6.40981	5.86103	4.12722	11.8253	7.64692	4.56422	10.2022	14.0249	8.77296
353.384	5.19052	1.44144	1.34086	0.705156	1.46253	0.501873	0.545359	0.400999	1.20763	4.44553	5.87445	1.73843	0.504725	0.46409	1.52986	0.853327	8.54964	19.2661	7.69231	11.9619	1.0864	0.373197	2.52184	4.60597	0.731423	2.74676	10.3078	10.8207	4.32085	7.72759	1.07004	1.35698	1.43469	2.48513	3.60675	5.51732	22.8962	5.12386	4.77043	7.0297	6.36541	7.5232	4.29752	12.0614	7.57194	4.29693	10.1686	14.0275	8.18039
353.981	7.45742	1.12999	-2.45986	0.849083	1.75175	0.581717	0.759368	0.615506	1.42469	3.41849	5.29197	1.63386	0.679947	0.873621	1.67862	0.730108	8.0483	16.7749	5.19303	9.39529	1.1845	0.418697	2.75671	4.91603	1.03699	3.135	11.399	8.89294	4.51127	4.91971	1.07217	1.68594	1.51699	2.58289	3.48584	5.37536	22.9333	4.98411	4.67292	6.78459	6.55406	5.6326	4.16036	12.2615	7.54352	4.51092	10.3271	14.5043	8.68919
354.577	7.8116	1.2697	1.59778	0.908343	2.06644	0.710134	0.362043	0.464463	1.20998	4.99713	7.51292	1.72652	0.381778	0.626089	1.64587	0.656032	8.11713	21.2226	9.34352	13.4769	1.36442	0.347752	2.46591	4.58202	0.433839	2.71464	11.6485	9.74153	4.35524	5.14067	1.04155	1.51861	1.36072	2.31619	3.51288	5.61833	22.8946	5.1173	4.73386	6.62037	6.3428	6.65135	4.16909	12.2948	7.63876	4.1281	10.3363	14.1809	8.35318
355.174	5.20109	1.32851	-2.02919	0.782741	1.84974	0.610965	0.525197	0.66427	1.48299	3.88017	4.26937	1.66876	0.417219	0.904487	1.91285	0.773957	8.22338	20.1851	5.83838	10.2528	1.25789	0.42952	2.64068	4.80366	0.889794	3.05516	10.7442	8.06699	4.57661	6.15878	1.16691	1.53254	1.2954	2.58942	3.43599	5.31433	22.9523	4.84911	4.55131	6.87981	6.46368	3.54995	4.20503	12.1982	7.55152	4.59966	10.4759	14.4885	8.67412
355.77	5.79094	1.53974	-1.40374	0.735051	1.64388	0.645254	0.778582	0.483189	1.28015	4.24818	5.41084	1.8278	0.57742	0.41736	1.47697	1.08567	8.513	18.115	5.44786	11.7647	0.906437	0.344848	2.55161	4.68051	0.878829	2.96062	10.7993	9.87144	4.58167	6.8516	1.09202	1.59927	1.51473	2.52187	3.63858	5.67289	23.1072	5.02461	4.87002	7.0202	6.58518	6.76356	4.31356	12.3357	7.54784	4.55855	10.587	14.1642	8.6456
356.366	7.73075	1.35754	-1.65936	0.795352	1.7943	0.395699	0.559848	0.488255	1.4438	3.50915	6.30583	1.76309	0.542111	0.458908	1.72244	0.643374	8.19658	17.4389	5.88604	10.9267	1.03534	0.510184	2.56414	4.75484	0.847835	2.87954	12.6117	9.02807	4.52728	9.98748	1.08712	1.428	1.22418	2.70669	3.55143	5.52389	22.9838	5.00299	4.62691	6.90668	6.4161	7.89026	4.32885	12.4145	7.91943	4.37914	10.4207	14.4893	8.66894
356.963	4.74926	1.03086	0	0.821983	1.80345	0.538764	0.522192	0.252966	0.944322	3.35742	5.52486	1.45905	0.36741	0.48592	1.48621	0.730756	8.25794	19.4712	9.05132	12.3795	1.06025	0.331764	2.69445	4.68315	0.667592	2.78982	10.2954	8.17042	4.35452	7.77605	1.12349	1.45463	1.2739	2.28482	3.42664	5.52895	23.0793	4.95637	4.67808	6.91567	6.32652	4.99363	4.14388	12.3483	7.85876	4.12907	10.4479	14.2477	8.70309
357.559	6.35337	1.2723	0.809595	0.645545	1.65633	0.363706	0.570525	0.502407	1.19715	3.61033	5.6071	1.50794	0.453091	0.576381	1.77168	0.763474	8.12636	18.2309	9.53523	13.7031	1.15047	0.30052	2.68557	4.69489	0.58347	2.82211	9.77209	8.6426	4.6268	8.96552	1.10129	1.42801	1.35188	2.54317	3.45723	5.38522	22.9235	5.16926	4.67857	6.83277	6.46987	5.98023	4.23937	12.2978	7.74402	4.57961	10.4285	14.4493	8.60812
358.155	6.18144	1.55335	-1.13438	0.965713	1.61953	0.700947	0.610531	0.658872	1.24344	4.52161	6.19098	1.7692	0.437756	0.654396	1.54931	0.911022	8.38874	16.6958	6.02094	10.5003	1.28701	0.455064	2.79991	4.89917	0.823292	3.21588	11.2754	9.7682	4.36156	5.29378	1.2515	1.51738	1.44128	2.39438	3.61458	5.60919	23.4208	5.27456	4.65178	7.0009	6.56222	6.30545	4.48756	12.445	7.75817	4.47991	10.6434	14.4409	8.88851
358.751	6.4295	1.34674	-2.59185	0.470627	1.73605	0.537338	0.536463	0.630636	1.13794	4.19678	4.58588	1.6333	0.396516	0.485733	1.60997	0.642882	8.28168	17.9721	8.28824	10.5668	1.10319	0.296804	2.86716	4.66228	0.728599	2.9383	12.9887	8.78266	4.82762	5.52549	1.19042	1.4502	1.28955	2.54383	3.53732	5.47762	23.2071	5.07536	4.85826	6.96712	6.62029	5.28071	4.33035	12.3583	8.0337	4.37305	10.65	14.7361	8.90238
359.348	6.19308	1.29011	-0.390734	0.826003	1.66382	0.857792	0.840076	0.637217	1.40554	4.33324	6.77787	1.68741	0.552767	0.838009	1.69403	0.978563	8.28019	18.5878	8.06587	11.3871	1.09821	0.625701	2.9413	4.76761	1.08221	3.25577	11.7343	10.0949	4.43106	6.02847	1.5272	1.74216	1.6205	2.58814	3.33633	5.46635	23.392	5.0646	4.63246	6.90496	6.53778	6.13556	4.58428	12.3916	7.98541	4.69055	10.7967	14.845	9.13099
359.944	5.81918	1.15128	0.359613	0.79031	1.89759	0.484833	0.468207	0.678707	1.35088	3.94454	5.05761	1.56697	0.380622	0.538571	1.72141	0.754119	8.07352	22.5173	8.60304	12.1438	1.34244	0.359839	2.72759	4.38606	0.814092	3.07556	10.3495	8.63113	4.7225	7.55187	1.02697	1.5115	1.54238	2.30303	3.30677	5.33211	23.2541	5.09472	4.73708	6.84545	6.41909	5.58485	4.37241	12.6668	8.17917	4.27829	10.5229	14.6857	8.95917
360.54	3.24638	1.38441	0.327958	0.919666	1.8969	0.700658	0.488709	0.543886	1.23287	1.66603	4.18888	1.62599	0.456596	0.520531	1.50058	0.786489	8.23662	17.1358	7.37907	12.4624	1.30664	0.380107	2.72206	4.5934	0.612784	3.10479	10.0152	7.68279	4.69481	5.19268	1.13857	1.43985	1.55342	2.26167	3.46535	5.48735	23.2909	5.09972	4.7893	7.02163	6.44983	5.40746	4.55764	12.6026	7.74817	4.36685	10.8439	14.9199	8.89836
361.136	5.23016	1.35681	-1.51984	0.873198	2.06219	0.509762	0.700645	0.600355	1.48523	2.69568	4.8182	1.4674	0.725579	0.834735	1.76117	0.874629	8.03072	18.5729	5.38382	8.96445	1.49354	0.410026	2.82419	4.56209	0.893468	3.16468	11.0962	8.84829	4.73446	5.4611	1.21955	1.68138	1.51349	2.52193	3.36305	5.52776	23.2033	5.09807	4.6308	6.87403	6.48911	6.04514	4.45151	12.801	8.17401	4.44822	10.8701	14.8407	8.95103
361.732	4.19535	1.25155	0.725514	0.965309	1.73572	0.415974	0.5505	0.513318	1.19628	3.91675	4.86726	1.52411	0.559021	0.466324	1.53143	0.78986	8.13908	18.4281	7.06167	9.18984	1.30619	0.370271	2.78865	4.47449	0.803545	3.10134	10.3573	8.47263	4.39806	7.37606	1.20067	1.6639	1.56758	2.29883	3.43248	5.54126	23.2419	5.04216	4.78926	6.8462	6.41747	5.25238	4.48475	12.6321	8.10044	4.33868	10.6346	14.5715	9.00063
362.328	5.54292	1.35141	-0.96795	0.8218	1.80526	0.581029	0.59296	0.649035	1.19737	1.84258	3.3667	1.57435	0.465301	0.643308	1.70801	0.743526	8.05039	17.5307	7.5285	10.6475	1.26383	0.540226	2.90252	4.45662	0.961144	3.12921	9.36457	8.01486	4.76736	6.77565	1.23555	1.59324	1.46844	2.52121	3.37913	5.61077	23.3417	5.17844	4.75805	6.87843	6.43093	4.12496	4.59884	12.5215	7.90096	4.4917	10.778	14.934	9.22297
362.924	5.75559	1.35585	-2.19272	0.898041	1.86794	0.660424	0.631486	0.651227	1.22259	3.06874	4.20076	1.54448	0.443498	0.550279	1.67798	0.685549	8.22902	17.7831	7.10119	10.1992	1.2271	0.451798	2.92188	4.46415	0.777973	3.11526	9.77223	8.51746	4.74255	8.06679	1.30627	1.5961	1.44872	2.39875	3.36117	5.52083	23.5395	5.12526	4.72521	7.01854	6.60543	6.43071	4.74372	12.4195	7.87724	4.3466	10.6054	14.7844	9.0169
363.52	5.83887	1.48469	0.258342	0.908901	1.73801	0.623977	0.593247	0.732117	1.16491	4.21116	5.46554	1.77155	0.578234	0.637348	1.60803	0.796157	8.36357	18.7729	8.78364	9.70936	1.33424	0.48886	3.05186	4.52313	0.805071	3.141	12.2975	9.53483	4.90519	8.65447	1.1682	1.33686	1.57003	2.46494	3.53124	5.68563	23.6427	5.30176	4.87875	6.99712	6.71172	6.1898	4.93662	12.4807	8.07755	4.40208	10.834	14.9895	9.08355
364.116	5.48001	1.32082	-1.11029	1.08245	1.833	0.617579	0.602234	0.528778	1.1851	3.9329	3.67234	1.71896	0.379352	0.377843	1.45477	0.662357	8.22632	18.4555	4.19442	12.2132	1.51184	0.440481	2.96564	4.4599	0.805997	3.28411	9.90147	8.27294	4.80226	7.30323	1.04196	1.53703	1.39792	2.19863	3.52981	5.47542	23.3929	5.24723	4.66354	6.87187	6.56079	6.51413	4.74071	12.9123	8.02009	4.28859	10.6193	15.0805	9.19149
364.712	5.74789	1.21799	-0.984103	0.851756	1.8105	0.69843	0.797879	0.833904	1.47982	3.74572	4.78852	1.64144	0.818682	0.870183	1.8355	0.956186	8.10024	19.3036	8.40273	11.9354	1.14675	0.805236	3.05376	4.61577	1.0843	3.30264	11.0119	10.0108	4.98817	10.8504	1.33851	1.58815	1.62037	2.69909	3.43955	5.42938	23.3046	5.10459	4.71643	6.94967	6.60129	5.848	4.67709	12.9384	8.18179	4.71142	10.9509	15.2513	9.47814
365.308	4.09435	1.35682	3.34867	0.922411	1.85932	0.617481	0.577736	0.723026	1.43026	2.75923	4.79751	1.7767	0.50904	0.630378	1.64714	0.760138	8.46316	22.3415	9.86708	13.4969	1.26738	0.474033	2.97238	4.51793	0.866473	3.28507	10.9212	9.01647	4.71377	9.38139	1.15074	1.58634	1.4829	2.36517	3.52202	5.63002	23.5835	5.25757	4.83327	6.97847	6.63787	4.95772	4.86442	12.8074	8.01365	4.48213	10.9533	15.1167	9.0219
365.904	5.19255	1.24376	-1.20713	0.957525	2.04299	0.438455	0.545285	0.564636	1.34479	2.11717	4.69064	1.56181	0.454095	0.567552	1.73129	0.734557	8.25402	19.8354	9.7668	11.4952	1.50202	0.599893	2.94035	4.43624	0.862329	3.14791	10.9965	8.94324	4.90403	8.72428	1.09879	1.50861	1.52558	2.26279	3.34928	5.28931	23.4247	5.17953	4.82035	6.81374	6.48676	5.1743	4.73643	13.0994	8.30261	4.52292	10.6952	15.1768	9.2041
366.5	3.47914	1.40799	-1.02099	0.926947	2.12248	0.477068	0.524427	0.520146	1.15561	3.11	5.50941	1.73514	0.566703	0.512119	1.52967	0.674264	8.32175	17.9524	3.99887	8.22462	1.41198	0.502219	2.98148	4.57483	0.858081	3.25359	11.148	7.99188	4.88017	6.49461	1.12324	1.50693	1.48739	2.25263	3.61547	5.64288	23.5909	5.22962	4.80592	6.89905	6.57214	4.9557	4.68896	12.8918	8.31223	4.29228	10.7093	15.2242	9.17052
367.096	4.98569	1.59297	2.41573	0.776039	1.78287	0.660148	0.769813	0.708498	1.266	3.28686	5.18881	1.76938	0.572632	0.779266	1.84107	0.708498	8.54835	23.2584	8.65169	11.0955	1.38367	0.54265	3.05305	4.4433	0.982119	3.47685	10.5346	9.26969	5.19652	8.96067	1.39782	1.59473	1.49344	2.5077	3.63151	5.61197	23.6856	5.35046	4.86879	7.13466	6.74096	6.63835	4.85564	12.7443	8.04226	4.52002	10.9754	15.6059	9.09648
367.691	4.84423	1.36969	4.08054	1.00759	2.02904	0.485971	0.550431	0.51462	1.33218	4.31728	7.1554	1.67427	0.574571	0.417532	1.52556	0.887322	8.29405	22.1477	8.40268	13.1275	1.48595	0.462628	3.04899	4.57084	0.813577	3.33734	11.0289	10.3818	4.82728	9.74497	1.24782	1.65103	1.4099	2.28104	3.43856	5.57911	23.4405	5.33234	4.90179	7.01084	6.63857	6.09226	4.77817	12.8914	8.18525	4.31777	10.7489	15.2094	9.0101
368.287	5.97295	1.48472	0	0.948889	1.88781	0.604677	0.66612	0.714905	1.33962	3.3997	3.60631	1.82321	0.612324	0.771866	1.72279	0.761318	8.37944	18.4316	9.24442	11.7344	1.51709	0.725981	3.16315	4.63568	0.870228	3.53233	9.74831	9.48535	5.16635	6.43961	1.42375	1.64183	1.70406	2.43453	3.5706	5.43043	23.6508	5.24897	5.00461	6.92735	6.79848	5.70999	4.83419	12.7796	8.08199	4.37329	11.029	15.3593	9.24683
368.883	5.25305	1.43944	-0.0585138	0.988204	1.94484	0.687854	0.601361	0.589356	1.18772	2.82339	5.00336	1.65638	0.469847	0.727145	1.63301	0.854293	8.25277	19.2803	5.93915	10.9128	1.38969	0.434104	3.05537	4.51184	0.828372	3.54596	10.0067	8.73908	4.81529	5.47104	1.10559	1.68812	1.57489	2.31868	3.48067	5.47702	23.605	5.12565	4.75754	6.88928	6.7119	5.02257	4.67746	12.8067	8.22861	4.42071	10.8987	15.6482	9.15029
369.479	6.07894	1.21374	-1.92084	0.707277	2.07487	0.486842	0.725364	0.691769	1.33847	3.37168	5.57319	1.70013	0.440649	0.765118	1.89166	0.879339	8.30136	18.1315	6.86845	7.79977	1.49839	0.599944	3.15006	4.52996	1.01288	3.4734	10.7398	9.47045	4.96321	6.11176	1.17189	1.67441	1.55963	2.5168	3.41748	5.21239	23.289	5.17398	4.83475	6.93048	6.47826	5.96985	4.60378	12.9609	8.29257	4.66601	10.9191	15.6243	9.18589
370.074	6.26211	1.40094	0.884956	0.986267	1.9454	0.575867	0.515816	0.452082	1.19196	3.32483	5.26262	1.66451	0.394297	0.642716	1.61883	0.856577	8.42342	19.4385	8.39182	12.9387	1.4553	0.693703	2.88047	4.46559	0.815788	3.51893	11.0046	8.1489	4.98978	7.35429	1.20669	1.66387	1.45624	2.33944	3.45467	5.46585	23.3672	5.13595	4.78653	6.96691	6.77793	5.18103	4.52622	12.8587	8.24746	4.29252	10.8814	15.5345	8.98896
370.67	5.6442	1.33455	-0.060024	0.801516	1.67697	0.550124	0.600392	0.507763	1.25359	3.83925	4.47746	1.70734	0.490537	0.696127	1.76192	0.79864	8.45701	20.2581	8.40336	9.2437	1.48779	0.659132	3.12085	4.23833	0.832246	3.52893	10.9294	9.19426	5.03933	8.43337	1.21236	1.43094	1.46992	2.49759	3.37634	5.49604	23.4259	5.29687	4.67557	6.91427	6.77874	5.13562	4.43707	12.7847	8.02353	4.53203	10.6483	15.7384	9.35295
371.266	5.42034	1.38717	0.800686	0.981854	1.92059	0.547741	0.50279	0.386527	1.33911	3.20954	6.0894	1.70124	0.410112	0.652073	1.52585	0.810236	8.23906	17.2434	7.7495	12.4678	1.51195	0.634315	3.15326	4.49625	0.748913	3.37413	11.6261	9.24076	4.81786	7.40635	1.11241	1.44455	1.62436	2.209	3.41415	5.4044	23.5641	5.15796	4.84535	7.01684	6.649	6.03122	4.52593	12.6779	7.9808	4.2887	10.8574	15.8143	9.06687
371.861	5.40465	1.36474	-3.21036	0.756467	1.72169	0.598613	0.745567	0.791655	1.30968	3.30027	5.65496	1.54032	0.548312	0.768479	1.84403	0.894364	8.01789	17.5162	5.99831	9.23683	1.41421	0.858548	3.33701	4.4368	0.948616	3.51004	11.9032	9.39093	4.87321	5.77302	1.2283	1.62018	1.60359	2.3797	3.31981	5.44908	23.0585	5.12431	4.65402	6.83448	6.59991	5.16362	4.3538	12.7106	8.13202	4.60824	10.7461	15.5742	9.0503
372.457	4.99957	1.48795	-0.855144	0.937454	1.68274	0.704422	0.594966	0.445977	1.20525	4.8716	5.75889	1.76971	0.395326	0.560869	1.57365	0.890719	8.22407	18.1912	6.50428	8.52552	1.45661	0.628322	3.11616	4.25964	0.845751	3.60636	10.4769	8.78765	4.87184	5.10495	1.07109	1.58032	1.51608	2.25336	3.37348	5.4449	23.5452	5.31606	4.77229	7.08099	6.76627	4.79481	4.52719	12.4578	8.10507	4.32166	10.3511	15.6176	8.94846
373.052	6.25765	1.2255	-0.82403	0.783658	1.90457	0.450543	0.490246	0.584941	1.19331	3.74934	5.85562	1.58802	0.520824	0.703557	1.72449	0.811075	8.18791	16.0819	8.79851	11.9351	1.57059	0.630809	3.10719	4.35253	0.916128	3.59596	11.3005	9.56127	4.94148	7.70867	1.14596	1.4372	1.54201	2.41202	3.40609	5.4687	23.5378	5.18272	4.68861	6.92513	6.73104	6.34504	4.30066	12.6073	8.1015	4.48545	10.377	15.5658	8.79508
373.648	5.94318	1.38777	0.573301	0.87269	1.86986	0.613038	0.538923	0.426605	1.14305	4.16292	5.2059	1.73414	0.373375	0.507087	1.53985	0.806092	8.29514	15.9432	7.28911	12.6945	1.64653	0.6436	3.07359	4.3315	0.798451	3.43958	11.8054	9.21597	4.9338	5.24161	1.11529	1.56303	1.51184	2.16537	3.4302	5.41882	23.7455	5.16343	4.74819	7.04578	6.87887	6.14098	4.48277	12.5108	8.32704	4.26478	10.3817	15.4304	8.69306
374.243	6.42322	1.30481	0.220507	0.880581	1.72895	0.566908	0.801517	0.755791	1.38661	3.35206	3.72659	1.75563	0.560672	0.690838	1.75762	0.784889	8.3315	15.8765	8.24146	10.4465	1.44918	0.682264	3.21984	4.45472	1.05535	3.69737	10.824	8.66105	5.00228	8.90298	1.30217	1.77217	1.69163	2.4521	3.4923	5.49242	23.42	5.10729	4.6833	7.03571	6.78544	5.95506	4.40967	12.4868	8.10305	4.52461	10.5049	15.763	8.89074
374.839	3.2627	1.46085	3.00856	0.829438	1.80842	0.586333	0.699722	0.581818	1.27862	3.15957	4.7628	1.56242	0.527646	0.621916	1.43104	0.631211	8.17379	19.5418	8.03202	11.6754	1.51206	0.532426	3.21341	4.25304	0.896229	3.61572	8.82243	9.43184	4.68702	8.00442	1.19099	1.47539	1.73351	2.27469	3.49474	5.44865	23.3594	5.19227	4.75997	6.98268	6.84101	4.65029	4.22306	12.578	8.19795	4.32659	10.5436	15.6565	9.06851
375.434	6.09925	1.30142	1.97017	0.593392	1.77612	0.643441	0.828785	0.575779	1.34612	3.83514	3.79817	1.60383	0.670031	0.834314	1.88425	0.800352	8.0698	17.9285	7.23332	10.47	1.44469	0.811146	3.46363	4.4846	0.975955	3.90092	12.1061	9.00102	4.82175	10.5263	1.42326	1.76472	1.67416	2.55033	3.56097	5.2979	23.5602	5.23042	4.69402	6.86834	6.76162	5.79429	4.31501	12.2612	8.05608	4.4567	10.4288	15.7461	9.05977
376.029	4.44241	1.26927	-1.15575	0.914809	1.86521	0.6565	0.501232	0.508787	1.30961	2.6691	4.49726	1.54718	0.456424	0.54552	1.46905	0.760445	8.0001	17.9141	9.19097	10.0991	1.5292	0.691148	3.35727	4.27168	0.812809	3.82854	10.4662	8.78428	4.73827	5.14584	1.06681	1.4753	1.6488	2.32849	3.29354	5.436	23.2547	4.9929	4.8519	6.92477	6.75707	5.42048	4.14893	12.3653	8.20167	4.47045	10.1705	15.8078	8.65798
376.625	4.82155	1.33077	0.127518	0.837782	2.00155	0.61857	0.731265	0.765574	1.39116	2.95985	5.49931	1.61179	0.617819	0.876767	1.7638	0.967424	8.22019	19.8164	10.125	10.3035	1.7199	0.920843	3.35781	4.46022	1.13496	3.86944	10.604	7.35244	4.79897	7.19204	1.36136	1.83843	1.6774	2.49607	3.40335	5.37998	23.3658	5.08529	4.79522	6.8967	6.82391	5.51647	4.17782	12.3297	8.22738	4.63377	10.2883	15.7247	8.88011
377.22	4.81968	1.26528	-0.148994	0.931079	1.90352	0.481922	0.523139	0.402658	1.17286	3.75701	4.10844	1.71058	0.308274	0.487775	1.41479	0.698738	8.07038	16.7122	8.19469	11.6216	1.58251	0.657033	3.10201	4.22852	0.804585	3.69953	8.96996	9.22935	4.74059	6.1336	0.915554	1.45942	1.53527	2.14572	3.51746	5.43882	23.4778	5.22312	4.76905	6.98142	6.71908	4.91172	4.20263	12.3071	8.11072	4.16219	10.2245	15.7717	8.67508
377.815	4.86924	1.35185	0.487126	0.95185	1.9362	0.515636	0.539702	0.477511	1.13254	1.97337	3.61784	1.64881	0.456304	0.615475	1.67463	0.682669	8.02493	18.418	8.09557	10.5544	1.77784	0.746528	3.22963	4.14391	0.940249	3.71549	10.4925	7.85336	4.85861	6.63419	1.04962	1.418	1.46899	2.31988	3.54114	5.45729	23.6312	5.13901	4.75569	7.0769	6.76255	4.94946	4.28851	12.2281	8.2446	4.27544	10.1259	15.6802	8.54397
378.411	5.36148	1.15173	0.201252	1.03591	1.98826	0.651174	0.683733	0.654113	1.21688	3.30346	4.50334	1.46049	0.568195	0.637156	1.6761	0.874563	7.88333	19.7674	9.39177	10.2639	1.90009	0.782313	3.3384	4.28757	0.883381	3.94435	9.80407	8.62697	4.56892	6.86494	1.18478	1.66615	1.59289	2.30669	3.3213	5.30773	23.2148	5.07754	4.63883	6.84265	6.75463	5.3387	4.0412	12.0073	8.23295	4.44992	9.99824	15.5013	8.61856
379.006	4.78997	1.37246	-1.00663	0.848489	1.78853	0.621524	0.632638	0.555281	1.24927	3.26383	4.45754	1.57093	0.520604	0.732447	1.815	0.899387	8.11649	17.5704	7.43537	8.12171	1.66253	0.749341	3.36348	4.21885	0.943623	3.78605	11.8011	8.71865	4.77262	4.41547	1.11923	1.5727	1.5427	2.15044	3.37878	5.50945	23.6081	5.28332	4.7483	7.13098	6.8317	6.04412	4.06305	12.0429	8.10665	4.36134	9.96283	15.4899	8.65132
379.601	5.44519	1.41075	-0.462963	0.980148	1.98824	0.624383	0.60506	0.681187	1.26134	3.3795	5.00989	1.64962	0.433716	0.616468	1.73067	0.857421	8.16813	19.883	6.53021	8.89376	1.86936	0.917252	3.43108	4.23193	1.02667	3.9358	10.6767	8.70598	4.73389	5.48246	1.1142	1.61916	1.67899	2.25355	3.46948	5.58426	23.5945	5.2681	4.66671	7.00058	6.85404	5.57974	4.06922	11.8904	8.12346	4.26336	10.0139	15.9027	8.68782
380.196	4.89645	1.41262	-0.0488639	0.883297	1.93795	0.659933	0.801841	0.7384	1.48372	3.4795	4.35986	1.64894	0.698093	0.832846	1.98361	0.908451	8.23224	15.8563	7.01197	10.9944	1.71548	1.03629	3.59183	4.40226	1.07135	4.00944	10.8242	7.6549	5.01616	6.27901	1.17414	1.65687	1.71602	2.52764	3.48918	5.45223	23.491	5.13939	4.68599	7.02592	6.79848	4.26763	4.03221	12.0003	8.29043	4.58423	10.0826	15.8465	8.60703
380.791	6.74554	1.40827	0.658061	0.96344	1.96542	0.568206	0.800891	0.505414	1.13665	4.83116	5.57062	1.69213	0.562756	0.533374	1.62642	0.690946	8.19702	18.2739	6.60592	10.2759	1.82813	0.840225	3.4661	4.33761	1.06083	3.8566	11.8725	9.44047	4.70263	5.74538	1.20679	1.57856	1.52217	2.19771	3.57573	5.56528	23.4475	5.20028	4.86427	7.18086	6.78082	5.97322	4.035	11.9784	8.10566	4.31841	9.88342	15.7022	8.50058
381.386	5.70096	1.24662	1.85945	0.672904	1.81015	0.6556	0.797044	0.601933	1.36646	3.73211	4.36467	1.53048	0.661967	0.665605	1.86947	0.805685	8.0743	19.2707	8.91089	12.5332	1.74272	1.03081	3.39875	4.2797	1.17089	4.07072	11.1094	7.76469	4.6878	9.53876	1.35281	1.73962	1.60159	2.34247	3.54074	5.39615	23.5372	5.14314	4.78256	6.93285	6.78561	5.187	3.97585	11.8372	8.25063	4.39932	9.91313	15.784	8.58601
381.981	3.90302	1.37464	2.59928	0.854391	1.93782	0.467103	0.556511	0.519945	1.02963	2.72655	4.58665	1.6567	0.245703	0.383493	1.50922	0.693409	8.29473	20.6739	9.79543	11.6486	1.86672	0.694077	3.20551	4.17517	0.889391	3.89825	9.47536	8.91892	4.59566	8.66426	0.941118	1.33598	1.43743	2.00219	3.50072	5.50388	23.6189	5.26496	4.70853	7.08534	6.8409	3.42607	3.98486	11.9521	8.0414	4.15376	9.56569	15.7038	8.38489
382.577	4.69627	1.31682	-2.29026	0.804242	1.83982	0.538843	0.570313	0.654989	1.36454	2.41004	3.65632	1.53841	0.428584	0.659064	1.81237	0.845395	8.23147	15.405	6.46095	8.87175	1.80711	1.01973	3.3775	4.23173	1.16576	3.90412	10.2592	9.01288	4.69893	5.30376	1.20719	1.54295	1.68762	2.22443	3.38899	5.21935	23.5234	5.09076	4.55437	7.01291	6.85622	4.72103	3.85158	11.8323	8.07328	4.22426	9.51601	15.7707	8.28234
383.172	5.57703	1.3721	2.09437	0.808074	1.76473	0.581208	0.387087	0.519663	1.26144	4.38431	5.34671	1.51523	0.408142	0.327161	1.56177	0.732758	8.078	20.6307	9.34039	12.0847	1.72373	0.780883	3.21007	4.17859	0.872507	3.95647	9.54183	7.7404	4.65195	7.94415	0.957189	1.55691	1.55367	2.11081	3.45308	5.49003	23.4494	5.22425	4.59564	6.98376	6.70303	5.25623	3.86485	11.6837	7.86367	4.12445	9.58068	15.4613	8.18018
383.767	5.61339	1.41592	0.261967	0.616397	1.79952	0.436249	0.591728	0.530671	1.23248	4.50032	3.99584	1.64884	0.475743	0.463032	1.68394	0.721105	8.06722	17.3136	8.81162	10.7645	1.94438	0.922887	3.42167	4.07854	0.916305	3.93396	11.0106	8.60026	4.81348	7.50179	1.03161	1.42133	1.5128	2.23708	3.47527	5.47829	23.3886	5.28672	4.75775	7.11754	6.88702	5.35714	3.90676	11.6411	7.97388	4.3171	9.44745	15.7617	8.19408
384.361	5.14479	1.29839	-1.37778	0.793943	2.06394	0.523232	0.616124	0.539961	1.26725	3.8962	4.78375	1.52327	0.450811	0.516188	1.5096	0.818196	8.08627	16.4444	7.26667	8.84444	1.92722	0.988351	3.4414	4.09186	0.992754	4.02054	9.34938	8.09327	4.42597	5.57778	1.07662	1.49639	1.52963	2.16887	3.49361	5.51753	23.5604	5.17685	4.80199	7.09822	6.83205	5.91952	3.84946	11.407	7.97808	4.06897	9.50974	15.7196	8.34529
384.956	5.64557	1.31737	0.703451	0.860798	1.93631	0.4989	0.622409	0.486845	1.25603	3.9163	4.09068	1.55652	0.366086	0.655401	1.7968	0.703409	8.07849	18.5535	9.60651	10.31	1.94707	0.956772	3.3432	4.03667	0.875983	3.9212	10.55	8.41386	4.67769	6.39701	1.03375	1.469	1.59885	2.16796	3.33297	5.47998	23.4999	5.09427	4.67252	6.94187	6.88772	5.82722	3.70371	11.6844	8.1252	4.23611	9.28559	15.6247	8.10782
385.551	4.56247	1.38592	-0.684363	0.803425	1.73504	0.610002	0.666591	0.629536	1.18879	3.45363	3.89858	1.52231	0.454531	0.496822	1.62922	0.728417	7.83841	17.7312	6.36665	10.8876	1.83672	0.899395	3.39801	4.12763	1.0168	3.92302	10.0784	7.92429	4.474	4.93571	1.11568	1.57606	1.51665	2.12987	3.49708	5.61037	23.578	5.23897	4.66041	6.94468	6.9406	5.05685	3.69857	11.4963	7.82143	4.23376	9.25616	15.5638	8.08046
386.146	4.57557	1.32044	-0.477137	0.892265	1.90421	0.569013	0.622542	0.684502	1.28136	3.1401	3.76121	1.44361	0.537445	0.721364	1.77429	0.838225	7.98214	17.9523	9.92048	11.8091	1.99562	1.12567	3.50192	4.26289	1.1392	4.04191	10.2208	7.30849	4.50667	5.5666	1.17606	1.58233	1.58214	2.33801	3.44564	5.44296	23.6019	5.1197	4.70328	7.02038	6.85622	3.92685	3.64714	11.3833	7.95862	4.19466	9.18734	15.6118	7.99579
386.741	4.06784	1.22323	-1.04874	0.970607	1.99623	0.580048	0.699943	0.548259	1.18188	1.91905	4.84492	1.46687	0.4317	0.542569	1.53411	0.803158	8.0245	16.533	7.81411	7.67016	1.97414	0.964261	3.37177	4.03365	0.901076	3.94672	10.2169	7.73025	4.33346	3.02283	1.04962	1.41401	1.57512	2.14476	3.42345	5.46628	23.6697	5.20355	4.79697	7.07424	6.94426	5.23684	3.59178	11.5509	8.15438	4.21791	9.09003	15.551	8.0306
387.336	5.58477	1.33271	0.310198	0.822611	1.79963	0.60071	0.644332	0.587903	1.48817	3.66634	4.24897	1.59728	0.604512	0.596508	1.68907	0.713168	8.11727	17.7782	8.97635	12.5048	1.91895	1.07095	3.50721	4.11152	1.07475	4.15875	10.3098	8.56189	4.68284	4.5948	1.28806	1.547	1.66266	2.24876	3.57007	5.70883	23.762	5.22044	4.82941	7.15724	7.01844	4.36976	3.63057	11.3868	7.90221	4.21698	9.13551	15.4966	8.24205
387.931	4.6246	1.38754	-1.10656	0.873645	1.84313	0.593082	0.708196	0.439931	1.15759	2.48642	4.83354	1.65398	0.341923	0.581812	1.68124	0.683443	7.96566	19.1598	7.95082	9.63115	1.94451	0.925747	3.28137	4.12923	0.887308	3.90343	9.63226	7.73088	4.40609	5.08197	0.994574	1.45121	1.58081	2.14149	3.54491	5.64521	23.8037	5.29572	4.84781	7.15024	6.95129	4.19975	3.56982	11.3323	7.88127	4.28218	9.09506	15.4708	7.9902
388.525	4.76091	1.3409	-1.44898	0.871256	1.81702	0.56807	0.681084	0.508463	1.15034	3.58281	3.48579	1.42319	0.449256	0.48326	1.69701	0.760294	8.02958	15.7778	7.0638	9.2574	2.02852	0.943117	3.44803	4.0565	1.11854	4.16172	9.79903	8.60014	4.39336	2.99859	1.00432	1.46698	1.53079	2.30289	3.40412	5.62806	23.4645	5.08456	4.81747	7.12211	6.85221	4.89951	3.5003	11.2241	7.91296	4.16552	9.08813	15.5853	7.89178
389.12	4.74168	1.43047	0.933631	0.859016	1.85704	0.488829	0.539707	0.502197	1.11253	3.75796	4.57183	1.68204	0.407424	0.424383	1.49961	0.650841	8.14141	19.7077	8.86949	10.9194	1.96683	0.960898	3.43497	3.93677	0.886476	4.00979	10.1486	8.28025	4.44841	5.03349	1.08161	1.40084	1.5854	1.99362	3.52371	5.7727	23.6182	5.25444	4.93273	7.27085	7.0613	5.56263	3.51245	11.0375	7.89065	4.04291	8.78156	15.425	7.69796
389.715	4.39436	1.37265	-0.303092	0.70524	1.74689	0.443807	0.458567	0.400336	1.15127	3.32412	4.60699	1.6137	0.351609	0.482223	1.6618	0.747295	7.98295	16.6094	7.53688	9.57769	2.01289	0.914102	3.49364	4.00114	1.07383	4.06099	9.96527	8.32802	4.44974	4.82926	0.879729	1.38116	1.48529	2.05648	3.52485	5.54647	23.737	5.27447	4.84947	7.02177	7.00256	3.85569	3.54869	11.0577	7.97808	4.21728	8.72693	15.474	7.68504
390.309	4.65909	1.4771	1.7094	0.90723	1.81671	0.606957	0.571547	0.54114	1.1551	3.57244	5.08523	1.62659	0.295076	0.516733	1.62562	0.648767	7.99225	17.8028	10.444	11.0903	2.00812	0.899832	3.39668	4.04744	0.992056	4.05985	10.0497	8.34517	4.47077	4.56535	0.951045	1.37595	1.58321	2.09274	3.64276	5.68609	23.7072	5.35185	4.9538	7.15014	7.09302	4.3679	3.47529	11.0285	7.87131	4.13347	8.75206	15.3942	7.7352
390.904	3.9682	1.34508	-0.956938	0.611143	1.68657	0.484356	0.502978	0.56729	1.24247	3.74889	4.67411	1.44441	0.400078	0.576504	1.64831	0.727974	7.81563	16.9458	8.65231	9.0311	1.96715	1.08678	3.52641	4.07508	0.983302	4.13421	9.01926	7.45665	4.32144	2.15311	1.02362	1.4187	1.55846	2.22884	3.38392	5.47545	23.5393	5.17495	4.69416	7.01868	6.91279	3.89966	3.13915	10.9431	7.66723	4.16147	8.6038	15.4276	7.67041
391.499	5.68298	1.42767	0.708691	0.919562	1.87443	0.624473	0.622249	0.573885	1.14536	5.0395	5.42813	1.52913	0.518109	0.43639	1.60584	0.774013	7.83355	18.4446	8.00075	10.649	2.07666	1.11553	3.52503	4.03647	0.969138	4.12115	10.3721	8.79842	4.21501	4.60649	1.07698	1.45222	1.5408	2.04445	3.47427	5.70682	23.4518	5.21504	4.76721	7.04741	6.87939	5.90596	3.40609	11	7.81968	4.15747	8.56881	15.4019	7.5691
392.093	4.52591	1.31004	0.688497	0.763324	1.74175	0.496388	0.595527	0.581167	1.12237	3.58252	4.75281	1.40034	0.423721	0.607812	1.61408	0.771141	7.64444	15.953	8.83291	11.3182	1.88285	1.07721	3.47005	3.95104	0.983434	4.05294	9.94149	7.74421	4.33116	3.94626	0.995372	1.3774	1.55699	2.04922	3.44791	5.70619	23.5812	5.16094	4.79719	6.96831	6.99946	4.81251	3.29921	10.7308	7.62848	4.14724	8.32995	15.1892	7.60189
392.688	4.91234	1.29733	-0.256657	0.705562	1.59429	0.593275	0.677982	0.444874	1.17368	3.76703	5.30858	1.61053	0.477943	0.472893	1.62149	0.74705	7.77243	15.7202	8.87071	9.11132	1.92937	1.0243	3.46093	3.94327	1.02935	3.95468	9.55328	7.49606	4.17077	3.80173	1.04857	1.45028	1.57799	2.06555	3.41228	5.7913	23.6693	5.25088	4.69133	7.05492	6.88612	5.59627	3.22776	10.5766	7.55807	4.02814	8.37687	15.0435	7.49445
393.282	5.51099	1.40419	0.0687285	0.89708	1.94318	0.489587	0.658812	0.495842	1.1883	3.91234	5.52261	1.49559	0.441744	0.52847	1.64847	0.692962	8.03155	19.1065	8.59107	10.1718	2.16698	1.02888	3.52804	3.94713	1.00064	4.09015	9.73724	8.40019	4.46474	5.58419	0.923893	1.36124	1.53909	2.04288	3.58657	5.72868	24.0173	5.34758	4.88248	7.22004	7.07119	5.15638	3.3412	10.6819	7.8836	4.16014	8.20532	15.187	7.59029
393.877	5.69136	1.37353	-0.0364764	0.795609	1.85612	0.693783	0.663043	0.636593	1.29588	4.01274	5.50144	1.58517	0.548128	0.537941	1.72767	0.768844	7.88178	15.0283	8.90024	10.1951	2.01458	1.16989	3.58848	4.00703	0.971689	4.24741	10.5863	8.01936	4.15386	3.79354	1.06158	1.44154	1.66279	2.17375	3.53981	5.77339	23.6938	5.38431	4.77497	7.20027	7.22929	5.66072	3.20125	10.5942	7.70283	4.28583	8.40153	15.2909	7.58336
394.471	4.80729	1.33401	0.588829	0.842301	1.87957	0.511964	0.583061	0.517989	1.14942	3.38983	4.07745	1.4854	0.441556	0.611981	1.79583	0.765364	7.67105	15.4273	7.80619	8.26043	2.15532	1.12412	3.66053	3.91823	1.02203	4.11723	8.90886	7.15363	4.18232	3.5498	0.964538	1.40351	1.45929	2.00465	3.35596	5.6032	23.6364	5.18525	4.65198	7.00024	6.88968	4.36697	3.12561	10.6469	7.75871	4.21639	8.21863	15.3162	7.42589
395.066	4.31244	1.3571	-1.79124	0.795202	1.77553	0.57256	0.665025	0.498357	1.10678	3.26118	4.39157	1.4673	0.426623	0.397501	1.5696	0.726065	7.77589	16.512	6.77414	9.44472	1.97404	1.07256	3.48422	3.91973	0.89339	3.98011	9.20138	6.67496	4.11855	1.18873	1.03127	1.37217	1.5084	1.94506	3.51802	5.67565	23.6066	5.21571	4.88697	7.01819	6.9274	4.51591	3.15915	10.4612	7.5219	4.08113	8.07539	14.8584	7.37598
395.66	4.84184	1.23067	0.806723	0.752801	1.82634	0.619559	0.725434	0.6445	1.3151	3.39728	3.92829	1.54067	0.534991	0.661677	1.67649	0.906462	7.78448	16.5714	8.60504	8.42017	2.11002	1.04702	3.69357	4.00409	1.12019	4.15968	9.0499	6.80027	4.16949	4.06723	1.0827	1.40875	1.56417	2.20438	3.50062	5.67063	23.682	5.25487	4.72925	7.08133	6.96039	4.24803	3.05246	10.4911	7.52416	4.19486	8.11769	15.0828	7.38664
396.254	4.8365	1.26838	-0.96332	0.87703	1.92044	0.64181	0.685338	0.574699	1.16934	2.39641	4.51822	1.54474	0.480881	0.553715	1.61432	0.888581	7.86496	17.2471	6.94702	9.98518	2.15726	1.21096	3.61328	3.98196	1.0913	4.11948	7.97554	6.89591	4.16133	2.61208	1.0228	1.40813	1.63808	2.12711	3.48715	5.57826	23.5628	5.24062	4.74624	7.08122	7.10273	4.24363	3.06688	10.3589	7.7037	4.33192	8.16596	15.1163	7.44299
396.849	4.46165	1.32037	2.47496	0.817705	1.7035	0.463939	0.673851	0.541507	1.22161	3.21501	3.94331	1.47071	0.370379	0.569079	1.71882	0.737266	7.65144	18.2479	10.9212	10.2337	2.10385	1.12125	3.681	3.98135	1.0128	4.12509	9.38259	7.67666	4.20312	5.42133	1.03927	1.47637	1.47931	2.09545	3.40747	5.57268	23.6438	5.27788	4.7968	7.13457	7.0844	4.4026	3.14666	10.3991	7.57616	4.21699	8.04008	15.2181	7.36531
397.443	4.23448	1.25291	0.286096	0.863728	1.95609	0.427802	0.600385	0.578086	1.09134	3.81576	4.8423	1.52109	0.367089	0.392011	1.4974	0.737364	7.6788	17.7952	9.89891	8.96433	2.20183	1.10427	3.58657	3.80244	0.987149	3.98589	10.0155	7.44243	4.07058	4.52031	0.79208	1.32632	1.48204	1.96305	3.41322	5.74332	23.5406	5.28459	4.7525	7.01337	7.11227	4.45735	3.05916	10.4863	7.60979	4.04772	7.9015	15.0819	7.26345
398.037	5.94143	1.32986	-0.837139	0.954803	1.98351	0.453558	0.623135	0.508915	1.28225	3.93269	5.20446	1.59861	0.50301	0.560766	1.64318	0.744551	7.70093	16.3242	7.15373	8.33333	2.27689	1.12375	3.63326	3.94474	1.06046	4.03682	9.85456	7.35016	4.25653	3.42466	1.03056	1.3627	1.66053	2.15966	3.38117	5.79877	23.5267	5.28594	4.8316	7.07309	7.04531	4.78706	3.00689	10.5205	7.84585	4.27504	7.84058	15.0403	7.29863
398.631	4.09513	1.28853	0.377074	0.979664	1.85291	0.476066	0.617624	0.458508	1.05839	3.03293	3.6943	1.37166	0.357187	0.452656	1.62609	0.730102	7.72263	15.2715	9.21946	10.2753	2.12803	1.01084	3.5715	3.74689	1.07449	3.96362	8.61113	6.78736	3.96421	3.8273	0.86599	1.26104	1.59884	1.89402	3.46982	5.73955	23.5198	5.15267	4.72768	7.0686	7.01921	4.2087	2.91634	10.3532	7.59455	4.1017	7.90328	15.0053	7.10075
399.226	3.45652	1.21899	-1.86216	0.769683	1.74231	0.619935	0.707601	0.663679	1.16744	3.30792	3.78602	1.42723	0.4654	0.705629	1.63643	0.858372	7.70438	14.9357	6.00883	7.8134	1.96219	1.21011	3.84475	4.04034	1.18609	4.08372	9.14201	7.21669	4.07598	2.26531	1.06149	1.42883	1.53926	2.09914	3.39679	5.62905	23.6675	5.22788	4.75834	7.13396	7.07696	3.76664	2.94083	10.2416	7.595	4.27071	7.76676	15.1536	7.30961
399.82	4.49431	1.34122	2.04299	0.77032	1.78136	0.649601	0.709454	0.503568	1.15001	3.02538	4.36305	1.57335	0.462497	0.448981	1.53545	0.695939	7.76211	17.3388	9.75306	10.8723	2.06542	1.22706	3.66926	3.88409	1.09437	4.10472	9.05738	7.62595	4.03956	3.8728	1.01012	1.29271	1.52124	2.1159	3.64476	5.76092	23.7217	5.35686	4.83087	7.17823	7.09504	4.70059	3.02693	10.1877	7.49956	4.18107	7.96968	15	7.30551
400.414	3.81025	1.25152	-0.442559	0.774461	1.74809	0.700224	0.690028	0.744463	1.26738	2.45493	3.35635	1.56675	0.489569	0.67292	1.84941	0.959957	7.73266	15.1392	8.42707	10.4923	2.09334	1.24786	3.92381	3.97324	1.14642	4.1749	8.22785	6.29715	4.11994	4.79439	1.19982	1.47078	1.59469	2.26104	3.40795	5.72054	23.6923	5.35239	4.72593	7.06298	7.05836	2.78737	2.9395	10.222	7.5532	4.17214	7.85367	15.1469	7.19112
401.008	3.68684	1.36127	-0.368664	0.852325	1.77954	0.628116	0.795626	0.579415	1.09515	2.66094	3.19954	1.61988	0.379617	0.492004	1.67064	0.704825	7.78895	16.9217	9.16129	9.58525	2.08328	1.07606	3.7068	3.81918	1.16632	4.0634	8.23929	5.86689	4.10227	2.61751	0.935128	1.33544	1.65119	2.09556	3.59523	5.84827	23.8826	5.31642	4.92533	7.29225	6.95475	4.1485	3.04795	10.1752	7.45008	4.16526	7.76913	15.0179	7.14886
401.602	4.88396	1.21647	-0.75084	0.660128	1.72959	0.62314	0.748319	0.58845	1.24445	2.56982	3.79573	1.56805	0.548988	0.606621	1.79967	0.806871	7.73487	14.4043	6.04624	6.71804	1.95515	1.18938	3.76619	3.8877	1.2595	4.11456	9.18448	7.20467	4.29229	1.12626	1.1758	1.42249	1.58291	2.09775	3.56871	5.7927	23.8182	5.25504	4.77554	7.13072	7.11667	3.69084	2.93564	10.1651	7.57227	4.24653	7.78604	15.0769	7.23155
402.196	2.95427	1.32619	1.4158	0.664733	1.6741	0.585121	0.463298	0.416615	1.02684	1.51086	3.0487	1.43018	0.409361	0.331432	1.56175	0.735027	7.69476	15.8346	8.97914	11.3823	2.06229	1.19647	3.62511	3.75995	0.984438	3.86596	6.23229	7.11588	3.88701	4.67586	0.902045	1.21692	1.42151	1.95549	3.37066	5.77132	23.6842	5.13459	4.66917	7.02332	6.84809	3.50735	2.88263	10.3649	7.5384	3.95021	7.56398	14.893	7.02386
402.79	4.1035	1.20931	-1.53621	0.651561	1.74318	0.516796	0.678989	0.605083	1.23347	2.96001	3.67878	1.50364	0.449079	0.530449	1.73661	0.783477	7.64115	14.594	5.77908	6.60205	2.09	1.09294	3.79069	3.81763	1.03942	4.00676	7.97177	6.26634	4.00443	0.548647	1.03887	1.29427	1.46738	1.94195	3.3937	5.78482	23.6672	5.15666	4.66376	7.0584	7.03889	3.38474	2.9024	10.3032	7.57256	4.14092	7.68987	14.895	7.1718
403.384	3.84132	1.27737	0.577722	0.605824	1.6272	0.539031	0.710169	0.444389	1.0971	2.96115	3.91676	1.51622	0.497936	0.4282	1.55661	0.786665	7.51881	14.4791	7.36595	9.60462	1.84758	1.17484	3.56952	3.83263	1.02007	3.99096	7.7455	6.71445	3.94422	3.14136	0.997474	1.27108	1.51195	1.94656	3.45984	5.82571	23.6527	5.17084	4.81272	6.99083	6.95626	2.99887	2.95318	9.86804	7.44747	4.12705	7.72504	14.9449	7.15257
403.978	3.26911	1.23086	-0.66758	0.647596	1.68275	0.533232	0.633065	0.664432	1.3319	1.764	2.23359	1.35329	0.384662	0.552119	1.69666	0.828685	7.34956	14.0021	7.42896	7.94249	2.02322	1.26343	3.71761	3.68827	0.966799	3.96433	7.56773	4.98495	3.94817	2.34509	1.00086	1.30239	1.46748	2.0078	3.39551	5.76138	23.5557	5.07805	4.59373	7.03428	6.97269	2.72125	2.85107	10.0204	7.42897	4.193	7.55917	14.8527	7.06945
404.572	4.0691	1.26899	0.625602	0.827722	1.74318	0.553889	0.481817	0.434901	1.03879	2.19907	4.59556	1.44665	0.313752	0.463297	1.51968	0.626115	7.41239	14.2926	8.0847	8.99904	2.02332	1.0266	3.60637	3.70947	0.894494	3.76209	7.93529	6.76721	3.80697	0.673725	0.853597	1.13972	1.24436	1.84455	3.32677	5.79828	23.7142	5.20931	4.74227	7.08419	6.99651	3.66328	2.86228	9.9524	7.36614	4.05609	7.58993	14.7396	6.94329
405.166	3.61188	1.27703	0.172886	0.745175	1.65007	0.57928	0.623108	0.595139	1.16678	2.11911	3.8572	1.40908	0.469277	0.526801	1.60578	0.760935	7.40151	14.1046	8.2697	7.01628	1.92386	1.17889	3.9092	3.8302	1.13708	3.89594	8.99316	5.87713	3.95005	3.01109	1.06989	1.34584	1.6114	2.10908	3.35169	5.72274	23.5853	5.20458	4.60191	6.90064	6.92504	3.13169	2.8404	9.97252	7.36206	4.1008	7.68216	14.8404	7.00571
405.76	3.53837	1.2395	-0.816208	0.778365	1.7256	0.664133	0.724695	0.504882	1.21374	2.0469	3.46636	1.42112	0.418217	0.495643	1.50775	0.770153	7.4515	15.2747	6.22358	6.63169	2.01985	1.16901	3.8254	3.73316	1.12825	3.893	7.29788	6.12528	3.93442	-0.655881	1.04598	1.34205	1.41933	2.04944	3.31202	5.80837	23.7205	5.21004	4.77314	7.1135	7.03531	3.04978	2.94011	9.96983	7.58887	4.13745	7.6137	14.6471	7.07509
406.354	4.33908	1.27502	0.590641	0.704786	1.65793	0.588071	0.558169	0.686107	1.22821	1.91942	3.14828	1.35766	0.462066	0.614849	1.76347	0.748589	7.45041	13.9028	7.93579	7.9055	2.03	1.18938	3.80751	3.69593	1.09506	3.88576	8.47153	6.6663	3.8743	2.01424	1.01057	1.38605	1.49138	1.95344	3.34774	5.74492	23.6192	5.20701	4.78816	7.13201	7.0144	3.86602	2.84811	9.89665	7.39957	4.20263	7.47057	14.6763	7.11026
406.948	4.39543	1.29459	2.04264	0.720179	1.6872	0.514455	0.579785	0.5402	1.06165	1.92132	3.76751	1.40708	0.339002	0.540647	1.63399	0.724285	7.47944	16.8182	8.58804	10.0343	1.96078	1.0868	3.78304	3.6503	0.997362	3.7753	8.17904	6.06451	3.83481	2.69867	0.912983	1.25273	1.4517	1.90439	3.40813	5.80766	23.8	5.12	4.68221	7.08505	7.03529	3.69774	2.95737	9.92649	7.29581	4.08127	7.54629	14.7228	6.89031
407.541	4.91321	1.20715	-1.2883	0.679823	1.7188	0.612861	0.724389	0.665445	1.25985	2.35679	3.61005	1.45049	0.445181	0.621703	1.66206	0.781782	7.47735	14.9568	10.1178	7.72977	2.01101	1.23891	3.7904	3.81444	1.16678	3.92721	8.47335	6.42711	3.9807	2.78083	0.955201	1.21548	1.46708	2.07064	3.33048	5.76685	23.7279	5.1698	4.61731	6.9336	6.91472	2.78379	2.8599	10.033	7.46772	4.1588	7.44011	14.754	7.07233
408.135	3.756	1.22923	-0.397483	0.753185	1.77716	0.596074	0.606374	0.551442	1.09733	2.89947	3.82545	1.40275	0.479671	0.479017	1.6007	0.670624	7.41972	14.1438	8.74462	7.02219	1.96425	1.0522	3.79486	3.75007	1.05057	3.82936	8.83153	6.28509	3.91611	1.72242	0.966372	1.23318	1.43247	1.86539	3.36978	5.80812	23.6718	5.12652	4.61466	6.93365	6.93249	3.69813	2.88023	9.92413	7.39245	4.09617	7.56291	14.7833	7.12101
408.729	3.5251	1.25244	0.969718	0.725833	1.7132	0.531962	0.698815	0.558781	1.19887	1.45928	2.69637	1.39885	0.427233	0.547238	1.62915	0.732593	7.3311	14.2395	8.93161	7.60463	1.80896	1.11247	3.87361	3.83169	1.00944	3.81505	8.25126	5.62095	3.89846	2.50085	0.892318	1.22636	1.45025	1.91822	3.30291	5.73849	23.6188	5.05184	4.58857	6.87278	7.08232	2.92457	2.73531	9.95786	7.48201	4.02723	7.55067	14.9326	6.90413
409.323	3.44553	1.19943	-1.09394	0.749547	1.76357	0.497934	0.57689	0.459658	0.934764	1.5511	2.64852	1.41117	0.394434	0.408852	1.43544	0.605897	7.39569	14.7248	8.24796	8.2306	1.89554	0.982137	3.6704	3.58715	0.964801	3.70232	7.62675	5.87947	3.77128	1.07658	0.869025	1.21626	1.29573	1.765	3.38579	5.79846	23.6215	5.14641	4.67352	6.92625	6.98542	3.26773	2.76903	9.91056	7.3574	4.03033	7.41272	14.8632	6.78691
409.916	3.21887	1.21617	0.214203	0.78843	1.74963	0.591535	0.717707	0.598228	1.20901	1.50493	2.83667	1.39396	0.555725	0.627847	1.66801	0.8494	7.2764	16.1147	9.47438	9.4579	1.9212	1.16299	3.81645	3.7803	1.04083	3.7311	7.59033	5.08211	3.82805	3.7568	1.0743	1.21854	1.50268	2.00837	3.30799	5.74793	23.5898	5.16631	4.64668	6.93368	6.98266	2.02448	2.71496	10.0004	7.34353	4.18793	7.47392	14.8327	7.04638
410.51	2.48363	1.17717	0.131004	0.70913	1.66574	0.530649	0.639365	0.527261	1.0653	1.69363	2.75418	1.43364	0.409613	0.434559	1.57424	0.74762	7.2524	14.5415	9.01019	8.89374	1.90665	1.05837	3.72347	3.64709	0.974601	3.66542	6.84487	4.62637	3.77311	2.86754	0.912851	1.19434	1.43749	1.77797	3.41638	5.78985	23.509	5.04184	4.58564	6.96219	6.93248	2.71089	2.72659	9.86341	7.34347	4.04223	7.426	14.6678	6.75568
411.103	4.45492	1.2754	-0.543558	0.652337	1.66743	0.5765	0.746527	0.564397	1.18429	1.75626	3.13236	1.38988	0.500932	0.510968	1.66028	0.692361	7.24068	14.1325	8.49126	8.34435	1.88113	1.17071	3.89912	3.61294	1.10488	3.82178	6.99293	5.67573	3.80728	0.705156	1.04393	1.20038	1.47343	1.97008	3.28405	5.81399	23.6196	5.22684	4.70712	6.94445	6.97725	3.20732	2.69121	9.82015	7.32597	4.12169	7.3751	14.7301	6.95903
411.697	3.41721	1.36636	0.180614	0.656154	1.67417	0.552612	0.56177	0.507853	1.08824	2.13775	2.87877	1.53614	0.413019	0.431188	1.51499	0.695898	7.43556	13.9524	9.6478	7.88682	1.89078	1.07273	3.87434	3.53592	0.985277	3.72544	7.15428	5.37371	3.8366	1.45996	0.967403	1.18086	1.44793	1.88635	3.42393	5.84972	23.8807	5.24439	4.78727	7.10916	7.10469	3.39055	2.81216	9.7316	7.31755	4.00596	7.23019	14.589	6.80964
412.29	2.92437	1.30187	0.363866	0.729455	1.68926	0.584915	0.690698	0.649474	1.13343	0.7507	2.08403	1.48471	0.498111	0.543536	1.68785	0.711388	7.44791	13.9851	9.79275	9.65037	1.79714	1.1661	3.85982	3.68497	1.12752	3.7811	7.18768	5.68627	3.86018	2.87929	1.04476	1.21339	1.52467	1.9394	3.40794	5.84658	23.7099	5.17701	4.77353	6.99373	7.09526	1.96078	2.72951	9.78561	7.27678	4.17141	7.38347	14.6534	6.84833
412.884	2.80138	1.2919	1.68485	0.791318	1.71419	0.579206	0.60832	0.572251	1.10811	0.879095	2.27393	1.41685	0.468573	0.595381	1.5707	0.788988	7.23704	15.7253	10.9275	10.5263	1.85978	1.25611	3.92375	3.64038	1.0295	3.74842	6.99174	4.88191	3.7122	4.01155	0.894446	1.26888	1.37321	1.78258	3.2818	5.87346	23.6124	5.1766	4.76391	7.03784	7.06497	1.88126	2.78015	9.71139	7.29336	4.18837	7.29095	14.6193	6.84825
413.477	3.91078	1.19611	0.541694	0.654194	1.69511	0.476773	0.737421	0.662333	1.24077	1.27204	2.71565	1.46674	0.498536	0.560333	1.79812	0.753036	7.27036	14.0512	9.30729	8.65069	1.74985	1.21818	3.98363	3.74874	1.05305	3.77017	6.75068	4.75092	3.81205	2.33093	1.00903	1.32666	1.49345	1.97986	3.39365	5.79131	23.6295	5.24668	4.76496	6.93933	7.0355	2.94048	2.69994	9.6571	7.23319	4.3315	7.25277	14.7296	6.90275
414.071	3.27714	1.26736	-0.275125	0.750282	1.63846	0.453446	0.529101	0.399313	1.05119	1.61499	3.17694	1.3953	0.271317	0.436325	1.41382	0.700631	7.22932	13.465	8.5127	8.30231	1.7672	1.04141	3.68871	3.56658	1.00782	3.57816	7.78616	4.91571	3.62238	1.06813	0.911294	1.15228	1.34974	1.82096	3.25603	5.91206	23.7747	5.12571	4.66907	7.01889	7.05581	3.08264	2.60756	9.64674	7.19488	4.12666	7.1511	14.5527	6.57048
414.664	3.12879	1.27531	-0.160694	0.766297	1.7682	0.488431	0.600996	0.651187	1.08179	1.77221	2.33216	1.42729	0.471213	0.49103	1.69351	0.740849	7.3154	14.1411	8.00257	7.47228	1.89278	1.20297	3.88081	3.70522	1.05077	3.60614	7.71806	5.87081	3.71416	1.47839	0.881839	1.26648	1.42209	1.86341	3.32779	5.81696	23.7743	5.18038	4.6366	6.99262	7.08857	2.40143	2.6825	9.73997	7.28891	4.09668	7.03506	14.6927	6.72319
415.258	3.23372	1.20405	0.716958	0.682079	1.77544	0.541411	0.610162	0.523428	1.15746	1.31021	2.38069	1.40963	0.313834	0.450062	1.45729	0.700715	7.10761	15.1964	9.149	8.94638	1.82598	1.13964	3.83651	3.65556	1.00452	3.61116	6.77966	5.78724	3.57159	2.25998	0.893281	1.14155	1.41719	1.83526	3.35031	5.85578	23.5509	5.14763	4.67243	7.01677	6.9294	2.69291	2.57354	9.58092	7.2332	4.01746	7.10773	14.4612	6.63252
415.851	2.85196	1.22575	0.335963	0.677196	1.69023	0.461318	0.598943	0.619014	1.14401	1.23141	1.76449	1.3811	0.413481	0.548994	1.58692	0.657193	7.08696	13.716	7.53725	7.82939	1.83821	1.14009	3.86272	3.59004	0.983903	3.67832	7.04728	5.48004	3.66015	3.28659	0.845523	1.0826	1.40931	1.89069	3.1821	5.84409	23.3892	5.08096	4.59978	6.88746	7.00426	1.98305	2.59287	9.5223	7.17051	4.16152	7.00654	14.2655	6.70261
416.444	3.41263	1.26439	0.621874	0.647883	1.63885	0.54658	0.611323	0.539387	1.14974	1.90706	2.86058	1.35129	0.407272	0.472569	1.4729	0.71909	7.08718	13.884	7.46248	7.32729	1.79587	1.12816	3.94268	3.57982	0.97156	3.56792	6.26317	5.38492	3.5783	1.41949	0.855078	1.16178	1.32073	1.7944	3.29868	5.92777	23.6691	5.12961	4.64076	7.00315	6.96832	2.95594	2.62358	9.42592	7.1033	4.07203	6.84228	14.2498	6.62578
417.038	3.56179	1.21037	0.865587	0.740048	1.7221	0.509767	0.562166	0.554735	1.03965	2.20383	3.35604	1.29449	0.454678	0.498877	1.61052	0.712315	6.98276	14.9994	7.80265	8.97737	1.82808	1.16225	3.87392	3.60206	1.01415	3.63845	7.90087	5.42728	3.55171	2.38655	0.932288	1.19198	1.39042	1.85894	3.19185	5.78397	23.7042	5.05357	4.57136	6.96297	6.93834	3.38805	2.62687	9.50775	7.11765	4.03342	6.92624	14.1655	6.58456
417.631	3.47986	1.32111	0.353874	0.600332	1.59947	0.557453	0.711182	0.538175	1.03129	1.98536	3.38782	1.35529	0.351907	0.504409	1.54797	0.715725	6.99082	13.7279	9.10311	8.95668	1.758	1.08752	3.93999	3.4982	0.986347	3.58194	6.49516	5.58794	3.56121	2.24527	0.862701	1.16918	1.37374	1.81577	3.29547	5.89166	23.6274	5.12627	4.67981	6.96839	7.00919	2.80054	2.53317	9.39805	7.13282	4.03306	6.86403	14.0736	6.58236
418.224	4.2114	1.29758	-0.266383	0.692067	1.68253	0.434762	0.60737	0.44896	1.01195	2.39185	3.01153	1.35156	0.304859	0.397647	1.50171	0.64974	6.83295	12.8929	7.95951	7.05381	1.88473	1.00278	3.82309	3.43249	0.925085	3.46725	7.01768	5.65204	3.49988	0.447523	0.859463	1.13939	1.35023	1.8192	3.24468	5.85212	23.6148	5.14029	4.65395	6.96784	6.96017	3.45753	2.52806	9.38491	7.13213	3.93678	6.75765	14.027	6.45995
418.817	3.01755	1.30273	0.37	0.680959	1.54091	0.477904	0.526466	0.441849	0.974666	1.56093	2.49964	1.43462	0.326452	0.331045	1.45599	0.568873	6.85123	14.22	7.01	8.55	1.74217	1.01746	3.73764	3.41294	0.912034	3.39545	5.80852	5.31938	3.49769	1.06	0.871191	1.0588	1.34773	1.77365	3.35853	5.93946	23.778	5.28387	4.74132	6.97493	6.98913	2.78377	2.64612	9.23876	6.98364	3.95114	6.60037	13.8875	6.36518
419.41	3.54062	1.33103	-0.333815	0.729208	1.58832	0.529456	0.645316	0.556971	1.07183	1.40527	2.25489	1.34918	0.419135	0.4739	1.62573	0.706147	6.82858	13.6232	7.87622	8.3183	1.82659	1.13645	3.92868	3.39378	1.04581	3.51614	6.38346	5.26571	3.5635	1.53374	0.937779	1.20027	1.36852	1.83591	3.3044	5.88179	23.6396	5.23899	4.71569	6.98532	6.945	2.38411	2.59879	9.22016	7.07176	3.95435	6.64374	13.8429	6.39769
420.004	3.82911	1.28838	1.44152	0.738525	1.57583	0.4348	0.557181	0.435827	0.992323	2.32493	3.56073	1.32999	0.269341	0.327235	1.43586	0.569256	6.85891	13.8541	8.5628	10.5826	1.77694	1.00757	3.80229	3.29033	0.898375	3.40543	6.3288	5.41755	3.47554	1.64005	0.847162	1.05938	1.29541	1.72344	3.25643	5.98632	23.8407	5.20725	4.68153	6.97764	6.97696	3.27674	2.53862	9.1131	6.95077	3.83475	6.59179	13.7748	6.41452
420.597	3.98191	1.35316	0.383267	0.700308	1.56729	0.441046	0.597148	0.507166	1.02104	1.36897	2.72603	1.3842	0.33847	0.422238	1.57428	0.633357	6.94441	14.0015	8.85591	8.39925	1.73481	1.10183	3.92335	3.37707	1.03538	3.40309	6.50557	5.04732	3.58873	1.62277	0.914158	1.11177	1.33391	1.76824	3.29134	5.96878	23.8868	5.26477	4.76645	6.97509	7.02823	3.03553	2.53535	9.15797	6.98666	3.93387	6.56184	13.8275	6.43797
421.19	3.84826	1.33599	1.06618	0.716619	1.58073	0.489964	0.551881	0.44835	1.00295	2.68146	3.40729	1.40424	0.331828	0.404712	1.45714	0.615119	6.74058	15.3971	9.39706	9.67647	1.73033	1.09349	3.855	3.32871	0.949126	3.36986	6.95974	5.87236	3.45155	2.11029	0.861696	1.08424	1.28679	1.74914	3.32415	5.96647	23.7605	5.23106	4.65842	6.96397	7.0111	3.50315	2.52714	9.06765	6.8684	3.85616	6.54766	13.774	6.31905
421.783	3.6647	1.3418	0.0590087	0.641853	1.55408	0.518287	0.615359	0.502613	1.01886	2.24321	2.71547	1.34066	0.325856	0.427472	1.53293	0.646904	6.72532	13.5851	8.45791	9.13323	1.72985	1.1073	3.88301	3.35168	1.00951	3.36623	6.55254	5.76623	3.47307	0.426174	0.853495	1.0996	1.31798	1.76218	3.24323	5.91923	23.9702	5.22154	4.66613	6.97463	6.96949	3.18064	2.52624	9.05184	6.9044	3.89466	6.52357	13.6495	6.3995
422.376	4.02027	1.46404	0.631963	0.681768	1.57731	0.49877	0.590274	0.505311	1.0465	2.26827	3.63067	1.43337	0.344774	0.374175	1.50162	0.639814	7.05369	14.1768	7.96795	8.35234	1.73794	1.07331	3.89755	3.27665	0.990028	3.36615	7.09164	5.59778	3.56733	0.501661	0.926629	1.11417	1.3056	1.72271	3.36689	6.01426	24.2308	5.32524	4.79325	7.15208	7.16522	3.51833	2.66513	8.99807	6.90686	3.93511	6.48828	13.7065	6.32982
422.969	3.38199	1.42381	0.241327	0.723693	1.58933	0.523215	0.617639	0.491863	1.04562	1.96252	2.72334	1.42261	0.434484	0.452674	1.53519	0.674796	7.07973	13.7632	8.65762	9.5098	1.79448	1.12695	3.99709	3.3833	1.02365	3.43239	6.56505	5.54615	3.65564	0.475113	0.948308	1.13878	1.35358	1.77609	3.28203	6.00231	24.1743	5.29081	4.68277	7.04435	7.10515	3.02981	2.60129	9.01978	6.90275	3.97927	6.55785	13.7651	6.46535
423.562	3.31052	1.35443	0.737892	0.773617	1.65293	0.518981	0.563065	0.492854	0.967346	2.52406	3.24238	1.42175	0.364726	0.352836	1.5436	0.595421	6.9227	15.2759	7.80281	10.3933	1.76518	1.0488	3.94971	3.43064	1.00051	3.4173	6.74598	5.55634	3.49476	1.03619	0.891958	1.03068	1.32957	1.71136	3.30523	6.00912	23.9899	5.22435	4.7377	7.01189	7.06309	2.93859	2.5897	9.01186	6.95445	3.89252	6.58562	13.7656	6.45264
424.155	4.02138	1.33995	0.379041	0.750056	1.59459	0.447791	0.573047	0.508697	0.99062	2.04577	3.05517	1.35631	0.355806	0.424305	1.50002	0.59755	6.70569	13.8313	8.65106	9.6544	1.78763	1.07352	3.90846	3.32031	0.983809	3.37362	6.98208	5.57865	3.45892	2.19249	0.850959	1.0693	1.32458	1.75398	3.31562	5.93836	23.7668	5.19372	4.61537	6.93874	6.91971	3.37094	2.45206	9.05099	6.92568	3.89179	6.49023	13.6388	6.4132
424.748	3.55285	1.36491	-0.0601524	0.704328	1.59283	0.494423	0.599083	0.516944	0.969768	2.24666	3.21799	1.32872	0.374328	0.383999	1.50009	0.61465	6.73496	13.2135	8.08715	8.30103	1.75723	1.08046	3.828	3.2878	0.99739	3.31225	6.89197	5.61189	3.43232	1.24983	0.884516	1.12206	1.29236	1.74267	3.27236	5.98658	23.8919	5.27313	4.67662	7.01421	7.01329	3.13012	2.54291	9.0684	6.88142	3.84171	6.41544	13.5512	6.29634
425.34	3.90738	1.40806	-0.137291	0.707816	1.61098	0.502564	0.601378	0.575825	1.03748	2.23814	2.81407	1.41496	0.385624	0.418289	1.5532	0.652295	6.9985	13.4937	8.49242	8.99582	1.75905	1.07323	3.91918	3.31869	1.02772	3.37974	6.81041	5.71241	3.6134	0.405335	0.937532	1.1047	1.33455	1.76058	3.2987	6.01326	24.151	5.32665	4.76772	7.14112	7.10555	3.51173	2.63839	9.04356	6.95492	3.91182	6.43106	13.75	6.38587
425.933	3.85729	1.42153	0.79285	0.709077	1.61505	0.525028	0.580026	0.512103	1.00901	2.55359	3.26051	1.42278	0.340783	0.364295	1.53789	0.60945	7.12962	14.9344	9.0457	9.55745	1.7324	1.06002	4.01426	3.28587	1.00056	3.36693	7.03839	5.94473	3.59831	0.677526	0.87303	1.11942	1.28414	1.73197	3.29411	6.02768	24.1829	5.33068	4.78897	7.13419	7.18987	3.41418	2.67601	8.95789	6.91314	3.90385	6.50754	13.8574	6.38407
426.526	3.80936	1.40099	0.982399	0.690549	1.66236	0.490995	0.617066	0.577531	1.09305	2.50523	2.92031	1.49508	0.343024	0.456217	1.63515	0.676534	7.13078	14.867	8.78428	9.49652	1.77773	1.06451	4.11629	3.39514	1.07279	3.48167	6.90041	5.79057	3.71097	1.06427	0.922523	1.14407	1.36439	1.82028	3.35723	6.10213	24.3089	5.35967	4.78025	7.13174	7.16688	3.22647	2.67275	9.01101	6.96467	4.00744	6.61326	13.9876	6.49146
427.119	3.31652	1.47227	0.072615	0.679501	1.59263	0.510535	0.601404	0.561953	1.0451	1.80049	3.31329	1.52845	0.409849	0.394143	1.55161	0.672174	7.17019	14.4867	8.01489	10.5564	1.72479	1.13606	4.07521	3.36947	1.01901	3.52681	6.9272	5.38208	3.64048	0.163384	0.92431	1.1441	1.36333	1.78252	3.30349	6.11922	24.2255	5.31309	4.76132	7.1257	7.23806	3.12904	2.64979	9.04452	6.90889	4.02332	6.63807	14.1235	6.4955
427.712	3.86618	1.38308	-1.08288	0.711336	1.56144	0.507476	0.548588	0.529998	1.04927	1.92945	3.1126	1.50097	0.399331	0.50397	1.56652	0.670863	7.10683	13.7547	8.35069	9.76676	1.74464	1.14233	4.11622	3.47096	1.07274	3.50378	6.70938	5.32964	3.71685	0.7601	0.954293	1.17706	1.3361	1.78291	3.3073	6.01485	24.1728	5.28815	4.69888	7.0653	7.22189	2.91965	2.65422	9.04807	6.98028	4.11718	6.67665	14.2504	6.51433
428.304	3.41877	1.37189	0.256611	0.732083	1.63631	0.534544	0.560734	0.496875	1.05785	2.85883	3.55678	1.37843	0.389249	0.427755	1.48943	0.577356	7.13656	15.5194	7.94377	11.5921	1.79998	1.06251	3.99091	3.48112	0.996621	3.47155	7.31073	6.10804	3.65682	1.8409	0.911596	1.1174	1.33971	1.69093	3.31121	6.00011	24.0956	5.19618	4.7405	7.0839	7.1966	3.26104	2.62115	9.14964	6.97072	4.06804	6.69974	14.1432	6.51666
428.897	3.33651	1.33117	0.12926	0.731791	1.63362	0.439615	0.550703	0.441151	0.992878	1.41077	2.36715	1.45993	0.32776	0.387527	1.55497	0.668574	7.01469	13.819	8.6369	10.7168	1.81151	1.09513	4.07774	3.40903	1.00811	3.50617	6.69032	5.82482	3.70105	1.80964	0.86848	1.09846	1.35596	1.80569	3.30226	6.02407	23.9243	5.33527	4.77848	7.04069	7.13419	2.03393	2.60219	9.32585	6.98673	4.11715	6.76726	14.3679	6.50336
429.49	4.19289	1.3173	1.29336	0.768327	1.72932	0.573137	0.586795	0.547224	1.0065	2.11815	2.86471	1.4197	0.317204	0.3966	1.55334	0.719804	6.96204	15.2734	8.67725	10.8995	1.79371	1.14908	3.99051	3.34768	1.03331	3.54809	7.62186	5.5992	3.58911	2.01058	0.877448	1.12917	1.32702	1.71647	3.23615	5.93942	23.8322	5.32152	4.61261	7.0442	7.10159	3.81961	2.60376	9.16612	6.99134	4.02064	6.83667	14.4391	6.54244
430.082	3.07338	1.37793	0.0349732	0.681527	1.65591	0.523737	0.662408	0.602416	1.10413	1.98742	2.6499	1.4102	0.447557	0.449461	1.59704	0.759537	7.04707	13.0916	7.21613	10.2238	1.73075	1.11056	4.05884	3.41322	1.05295	3.54891	7.38365	5.7652	3.68435	1.76032	0.918444	1.09044	1.42647	1.78737	3.30874	5.96615	23.9436	5.26695	4.64934	7.03125	7.10488	3.45073	2.62349	9.30927	7.06619	4.14883	6.74906	14.4042	6.51147
430.675	3.13246	1.33811	1.13895	0.800264	1.73892	0.491432	0.558547	0.529667	1.00555	1.91405	3.47411	1.39497	0.363634	0.318735	1.51873	0.675822	6.94049	14.6925	9.20273	12.2551	1.86096	1.10528	3.98302	3.46049	0.983566	3.47347	6.83708	5.3223	3.63026	0.968109	0.890144	1.08377	1.3113	1.70043	3.22799	5.96857	23.8603	5.25716	4.75773	7.0398	7.10385	2.95546	2.62925	9.36667	7.24978	4.0312	6.87	14.476	6.57816
431.267	3.45	1.30291	1.01254	0.683438	1.70324	0.539787	0.635427	0.517479	1.10841	1.78534	2.68842	1.36671	0.419346	0.401429	1.68557	0.760377	7.01657	14.1986	8.83673	11.1955	1.78029	1.17521	4.10043	3.41458	1.12182	3.58284	6.46302	5.55579	3.74973	1.63387	0.886038	1.16928	1.38299	1.86962	3.2303	5.93479	24.0297	5.21072	4.64336	6.9984	7.15407	2.93812	2.57221	9.28823	7.14354	4.21933	6.93654	14.5241	6.62173
431.86	2.97705	1.35566	0.24055	0.804428	1.6867	0.554226	0.604052	0.561901	0.990145	2.03018	3.50217	1.39431	0.30604	0.358936	1.5243	0.612553	6.87214	13.6426	8.15578	10.4582	1.74949	1.14553	4.1051	3.4792	0.957439	3.62408	7.01261	5.68121	3.6561	1.38603	1.00278	1.13643	1.37954	1.74863	3.17358	5.90895	23.8214	5.19926	4.7116	7.02263	7.08287	3.62208	2.58734	9.27599	7.0517	4.1358	6.94979	14.5193	6.57951
432.452	3.20908	1.31774	0.739025	0.680832	1.67958	0.482141	0.564613	0.616837	1.04743	2.00465	2.04957	1.4125	0.423346	0.465941	1.60412	0.668835	6.91439	14.3834	7.63291	12.1884	1.74073	1.18202	4.1127	3.42121	0.997135	3.59442	6.95301	4.81362	3.71234	1.35672	0.936867	1.14984	1.3925	1.8163	3.22301	5.85573	23.8427	5.26643	4.6356	6.99154	7.1165	2.67832	2.62741	9.35048	7.1141	4.06988	6.99592	14.4172	6.69095
433.045	4.3726	1.29977	0.204939	0.75917	1.68163	0.445534	0.574394	0.415275	1.01513	1.95324	3.09263	1.32405	0.319699	0.328464	1.53975	0.603818	6.72826	14.4584	8.43324	12.8087	1.88279	1.13168	3.9424	3.33326	0.968279	3.52994	7.0916	5.07547	3.63779	1.47556	0.855383	1.06834	1.37416	1.73111	3.20774	5.91366	23.8659	5.25106	4.71066	7.03924	7.10561	3.2517	2.59891	9.38799	7.12198	3.95847	6.95805	14.4234	6.52952
433.637	3.67704	1.31931	0.850714	0.700013	1.64192	0.518606	0.623453	0.516972	1.01579	1.80656	2.31455	1.34407	0.34014	0.451523	1.5973	0.673017	6.75371	14.3249	8.90962	12.4405	1.74217	1.15849	4.04255	3.27576	1.01815	3.51106	6.6476	5.31203	3.66715	1.88438	0.930732	1.12999	1.39233	1.80763	3.2028	5.93818	23.9646	5.21635	4.60168	7.02855	7.03565	2.73507	2.61393	9.25009	7.07555	4.0244	7.00432	14.4403	6.58085
434.229	3.89716	1.35402	-0.711925	0.72782	1.71869	0.495692	0.602052	0.485926	1.04103	2.0063	3.14518	1.30986	0.327944	0.383423	1.53426	0.651703	6.80978	13.6791	7.19553	11.5603	1.80456	1.13952	4.02003	3.28461	0.985803	3.46853	7.40117	5.77241	3.67265	1.99169	0.935577	1.11875	1.35962	1.7254	3.18042	5.89819	23.9877	5.17724	4.59141	6.98636	7.08516	3.05158	2.7002	9.29253	7.15271	3.95035	6.9117	14.3881	6.54666
434.822	3.6684	1.43136	-0.0267142	0.691389	1.62397	0.48709	0.585439	0.518009	1.07685	2.33824	2.7827	1.40982	0.382725	0.440837	1.62019	0.658376	7.0438	14.6928	8.34372	12.5735	1.74927	1.14851	4.09782	3.29891	1.00256	3.62759	7.00828	5.32706	3.90725	1.49599	0.936906	1.13725	1.35953	1.7747	3.19828	5.98011	24.0917	5.3058	4.70026	7.06504	7.17492	2.75693	2.76673	9.28923	7.06672	3.98143	7.01536	14.59	6.64594
435.414	3.51259	1.41805	0.233895	0.679939	1.70181	0.496045	0.608261	0.546219	1.01727	2.22253	3.07439	1.43338	0.3874	0.416636	1.58607	0.650909	7.14048	14.5502	7.41643	12.5524	1.78957	1.23379	4.13114	3.35682	1.08057	3.67407	7.52296	5.33548	3.86929	2.65081	0.99074	1.13895	1.41664	1.75676	3.21882	6.00983	24.1673	5.28319	4.66467	7.07694	7.15745	3.16553	2.79516	9.26517	7.07277	4.07083	7.1352	14.7795	6.77684
436.006	3.64972	1.29255	0.267462	0.692591	1.67061	0.528407	0.631746	0.595118	1.0926	1.93111	2.66925	1.37573	0.435203	0.471513	1.64856	0.69054	6.95087	14.5664	8.44563	12.509	1.77494	1.23562	4.23665	3.42409	1.10558	3.76672	7.41127	5.58828	3.86446	1.84137	1.02821	1.18221	1.42446	1.85449	3.13286	5.8787	24.0302	5.23701	4.62111	6.99826	7.15985	3.06815	2.73173	9.38757	7.19212	4.16804	7.25236	14.9586	6.9225
436.599	3.06858	1.41217	-0.145675	0.702914	1.77433	0.517276	0.571235	0.507381	0.971042	1.34699	2.79759	1.42162	0.31904	0.315359	1.51179	0.692385	7.01787	14.9485	6.0511	11.0601	1.82074	1.17618	4.05985	3.33031	1.05699	3.67592	7.38054	5.20065	3.88059	1.84895	0.909489	1.07505	1.42389	1.74362	3.23925	5.95882	24.0699	5.30341	4.7349	7.1329	7.24039	2.99287	2.82284	9.47288	7.04926	4.05341	7.2628	14.9163	6.76324
437.191	3.58108	1.32571	0.854146	0.627333	1.7111	0.562328	0.65162	0.622768	1.13788	1.76312	2.48403	1.36359	0.41191	0.511352	1.7407	0.628927	6.86207	14.8124	8.23873	13.4934	1.75322	1.22934	4.17521	3.37397	1.10014	3.73114	6.30412	5.29326	3.96703	4.03287	0.966027	1.17187	1.51889	1.84823	3.15957	5.88377	23.8361	5.12618	4.66752	6.91333	7.0908	2.60158	2.69059	9.50541	7.18953	4.22071	7.49215	15.0901	6.85604
437.783	3.46436	1.41765	0.391825	0.688766	1.75906	0.548637	0.58437	0.542267	0.983811	1.9922	2.79137	1.36828	0.250784	0.401492	1.54098	0.642451	6.84486	13.3432	8.74722	13.1208	1.88508	1.16583	4.04903	3.33112	1.01782	3.62422	7.5673	5.16978	3.82175	1.75792	0.924327	1.13884	1.37515	1.71371	3.20057	5.97512	23.9705	5.24749	4.63102	7.0321	7.10546	3.44142	2.84019	9.60093	7.20569	4.03435	7.36708	14.9329	6.8002
438.375	3.29995	1.35682	0.185033	0.684335	1.71724	0.584476	0.645438	0.606029	1.09595	1.59205	2.26101	1.36068	0.423354	0.459593	1.6482	0.674387	6.88243	14.3195	8.96382	12.8803	1.7261	1.28316	4.11341	3.41684	1.09668	3.69196	6.86897	5.04148	3.90877	1.79893	0.941691	1.17318	1.46975	1.85169	3.14443	5.88203	23.855	5.20031	4.58516	6.92751	7.14309	3.0645	2.80242	9.56072	7.20697	4.1468	7.48355	15.0759	6.91968
438.967	2.97495	1.41439	0.261273	0.714859	1.71358	0.583289	0.613608	0.542963	1.03034	2.02805	2.52623	1.37317	0.393549	0.42258	1.4663	0.61767	6.80642	14.37	8.54461	14.1765	1.83848	1.26615	4.08183	3.30028	1.06215	3.67897	6.43748	5.25739	3.89221	2.46758	0.931261	1.18828	1.41557	1.74501	3.17361	6.0208	23.9777	5.25075	4.66587	7.01016	7.13732	2.62516	2.86456	9.59906	7.1549	3.98206	7.47476	15.0456	6.77901
439.56	3.60823	1.33602	-0.110193	0.748437	1.72064	0.571485	0.650308	0.584328	1.12808	1.6874	2.85457	1.36069	0.408722	0.473027	1.64755	0.687997	6.68516	13.6455	8.02571	12.461	1.79118	1.30043	4.12473	3.36405	1.08211	3.77863	7.11975	5.16224	3.84921	1.94674	0.984396	1.17675	1.42401	1.8024	3.15105	5.82203	23.8819	5.21538	4.60494	6.9089	7.14014	2.53777	2.80523	9.6831	7.28248	4.06312	7.4885	15.0339	6.897
440.152	2.91996	1.41287	1.84443	0.727204	1.74351	0.504912	0.539912	0.470497	0.95883	2.2262	2.49445	1.35805	0.285279	0.337278	1.50243	0.638383	6.77899	15.0058	9.09698	14.4467	1.79589	1.15292	3.94141	3.17157	1.03126	3.65479	7.55118	5.30649	3.94259	2.93774	0.815814	1.10151	1.37934	1.69845	3.15855	5.96582	24.0254	5.29523	4.63581	7.01303	7.1456	3.24679	2.90006	9.65453	7.25667	3.95564	7.44783	14.8812	6.80902
440.744	3.31514	1.43084	0.114863	0.698781	1.7036	0.501386	0.620712	0.565521	1.02356	2.06489	2.74658	1.38826	0.355686	0.416534	1.62203	0.67468	6.83644	15.0854	8.45394	13.5309	1.78541	1.19349	4.05542	3.25782	1.08487	3.621	7.80698	5.80715	4.00047	2.71077	0.949261	1.14411	1.42336	1.79991	3.19125	5.97654	24.1421	5.29426	4.64874	7.00284	7.19887	2.99267	2.97032	9.5781	7.20622	3.99985	7.53798	14.9242	6.93416
441.336	2.96449	1.42865	-0.052462	0.738933	1.73144	0.532893	0.586122	0.536912	0.977375	1.79076	2.93432	1.3766	0.349777	0.334461	1.56805	0.670893	6.83072	14.0823	8.17657	13.063	1.82348	1.24049	4.09186	3.25938	1.02408	3.59961	7.61552	5.59989	3.88859	2.37578	0.952353	1.11484	1.38554	1.73986	3.15845	5.99626	24.1069	5.3016	4.65262	7.01223	7.16827	2.82463	2.96998	9.66741	7.14826	4.018	7.58114	14.9742	6.93239
441.928	3.54043	1.45131	0	0.671288	1.68462	0.501535	0.594931	0.551981	1.02218	2.10085	3.01249	1.42984	0.370736	0.433699	1.58683	0.646276	6.93507	15.2513	8.45479	13.7269	1.77252	1.22794	4.14278	3.26166	1.03058	3.65091	7.69587	6.0658	4.11495	2.77365	0.956972	1.11873	1.42837	1.77932	3.21326	5.96372	24.2001	5.23407	4.71629	7.0734	7.25807	3.154	2.98452	9.72182	7.25687	4.0586	7.62242	15.1448	7.09742
442.52	3.0625	1.47921	1.29139	0.731306	1.75447	0.489916	0.568315	0.548389	1.00907	1.65292	2.6322	1.44689	0.315395	0.415763	1.58179	0.64696	7.04537	16.4735	7.68212	14.9089	1.78634	1.21389	4.12145	3.26771	1.03471	3.70618	7.28233	5.55523	4.12053	2.18543	0.95917	1.15746	1.43381	1.72365	3.23617	6.01962	24.3535	5.37626	4.74703	7.17035	7.29998	2.62033	3.15298	9.64927	7.23724	4.07466	7.6794	15.3312	7.1369
443.112	3.25192	1.47921	0.02936	0.713711	1.73825	0.591417	0.617804	0.657885	1.0413	1.59817	2.68561	1.34949	0.389413	0.407705	1.68149	0.660783	6.98603	15.9229	8.29908	15.6489	1.77133	1.30398	4.27515	3.3482	1.09588	3.79088	7.4002	5.40597	4.16767	1.94754	1.0504	1.22891	1.4684	1.85631	3.13936	5.93893	24.2388	5.24801	4.77235	7.03833	7.18854	2.78289	3.04876	9.83476	7.30269	4.19589	7.83125	15.5282	7.28671
443.703	3.27857	1.42592	-0.307815	0.731116	1.78052	0.551688	0.620886	0.496583	1.0041	1.8581	2.79432	1.36138	0.29898	0.343254	1.55527	0.637923	6.831	14.2588	7.21875	13.5637	1.86036	1.21895	4.13914	3.21811	0.995058	3.70775	7.66196	6.28811	4.09334	1.4795	0.92239	1.18362	1.41214	1.7638	3.11931	5.97105	23.9584	5.20022	4.66722	6.99986	7.20481	3.34673	3.03837	9.96268	7.29785	4.12946	7.91619	15.5292	7.16322
444.295	2.21395	1.40818	-1.2987	0.712738	1.78317	0.452265	0.600812	0.563912	1.09587	1.27658	1.4626	1.38383	0.359752	0.300669	1.61552	0.605228	6.82073	13.43	7.21836	13.7823	1.82302	1.23243	4.18687	3.26016	1.08272	3.7018	6.83518	5.42364	4.14282	1.7316	0.938277	1.13855	1.40673	1.79907	3.13952	5.97348	23.9396	5.28093	4.61492	7.00424	7.19085	1.7398	3.03152	9.95672	7.34921	4.21567	8.00127	15.4967	7.23961
444.887	2.64325	1.43242	0.227423	0.750773	1.74392	0.543703	0.601075	0.512993	1.02105	1.47114	2.24453	1.39352	0.326459	0.395582	1.60929	0.568686	6.86974	14.0244	8.82214	14.5172	1.77931	1.28658	4.10246	3.36393	1.03922	3.75408	6.46204	5.31743	4.10266	3.10812	0.965058	1.17421	1.47983	1.73144	3.15984	5.97715	24.1121	5.22867	4.62084	6.98408	7.10629	2.40608	3.08389	9.9391	7.26318	4.01971	8.0488	15.4331	7.31274
445.479	3.4073	1.39648	0.0498132	0.677124	1.72024	0.503038	0.557134	0.567498	1.0354	1.65377	2.59705	1.3054	0.354233	0.3769	1.61562	0.649484	6.62686	14.4375	5.57078	13.4994	1.75786	1.22735	4.11152	3.23908	1.01366	3.7026	7.0595	5.52062	4.09603	2.94728	0.936562	1.1794	1.41752	1.74201	3.14725	5.94768	23.9796	5.19326	4.60176	6.97759	7.12641	2.01657	3.05319	10.0042	7.26477	4.02321	8.07271	15.3277	7.17576
446.071	3.38143	1.40934	1.09028	0.731536	1.72064	0.499801	0.603058	0.531227	1.02109	1.97092	2.95639	1.3461	0.355181	0.364528	1.59015	0.656858	6.60947	15.2715	7.75894	14.689	1.76307	1.20118	4.05375	3.14659	1.01704	3.64065	7.51821	5.42816	4.00441	3.10656	0.891781	1.12796	1.44082	1.72329	3.15238	5.96661	24.0717	5.23859	4.62331	6.93882	7.1378	3.30292	3.11556	10.0386	7.34432	3.97382	8.08034	15.2919	7.10503
446.662	3.99062	1.42127	0.110915	0.722043	1.73029	0.478176	0.572869	0.50335	1.03497	2.10423	2.88703	1.31608	0.326745	0.374898	1.5744	0.634512	6.63299	14.2885	7.2356	14.693	1.7526	1.23604	4.0421	3.15204	1.08009	3.6439	7.70115	5.75252	4.09702	2.54453	0.923948	1.1347	1.41452	1.74068	3.14997	5.94916	24.0025	5.24708	4.61247	7.04037	7.16911	3.25569	3.15527	10.0262	7.36916	3.97935	8.0301	15.2373	7.15908
447.254	3.55588	1.49943	0.487233	0.745881	1.71073	0.5359	0.612675	0.534083	1.00153	2.16995	3.16276	1.3831	0.356387	0.393661	1.59041	0.631253	6.76143	15.3571	7.13581	14.7218	1.72218	1.24387	4.07012	3.14091	1.03822	3.64258	7.42715	5.67475	4.23808	2.49167	0.945912	1.15461	1.42315	1.74607	3.16729	6.06965	24.2861	5.32147	4.69815	7.02871	7.24965	2.96064	3.21546	10.0027	7.31259	3.98168	8.15641	15.3016	7.28235
447.846	3.16941	1.50816	0.66251	0.750171	1.76409	0.493499	0.610187	0.537764	1.07325	1.96666	2.08275	1.42564	0.383327	0.405275	1.63917	0.631459	6.96182	16.0171	7.74877	14.6077	1.80566	1.27983	4.18714	3.20224	1.09453	3.70084	7.70874	5.56794	4.33522	3.18914	1.00421	1.19529	1.43684	1.82564	3.18624	6.09207	24.3596	5.39162	4.73933	7.12989	7.3384	2.93025	3.34345	10.067	7.35478	4.05177	8.18333	15.4615	7.36707
448.437	3.45966	1.54559	0.105902	0.669314	1.724	0.488642	0.609267	0.535761	0.993549	2.00717	3.08816	1.41884	0.335627	0.403339	1.58376	0.633559	7.00305	14.6781	8.18272	15.3064	1.72641	1.2519	4.15415	3.19935	1.05658	3.68617	7.90743	6.4988	4.30103	2.45693	0.977493	1.14796	1.44261	1.76134	3.18727	6.13925	24.5214	5.37749	4.80828	7.14073	7.3522	3.41838	3.37389	10.1172	7.23889	4.10327	8.26538	15.705	7.52816
449.029	3.34956	1.49143	0.321392	0.730078	1.79009	0.492872	0.591153	0.548334	1.02392	2.19634	2.44842	1.44191	0.379421	0.399567	1.63839	0.628263	6.94437	15.7482	8.00345	13.8042	1.77669	1.23369	4.19394	3.23935	1.0678	3.72904	8.31305	6.50498	4.39547	2.39084	0.98028	1.16909	1.43368	1.83504	3.18542	6.03723	24.3048	5.29279	4.69351	7.06633	7.36728	3.12935	3.35145	10.1792	7.37494	4.1583	8.40721	15.7793	7.59112
449.62	3.00188	1.50065	-0.599727	0.710942	1.77475	0.542545	0.625929	0.495711	1.04046	1.87253	2.45992	1.43199	0.344463	0.361544	1.6168	0.653112	6.97144	14.4662	7.26034	14.6388	1.78107	1.28437	4.18948	3.23847	1.04478	3.73804	7.83735	5.65652	4.40307	1.88096	0.971311	1.19584	1.49604	1.7236	3.14291	6.02547	24.2498	5.3291	4.76677	7.06974	7.33083	3.11547	3.37273	10.31	7.30672	4.16157	8.53517	15.8587	7.66598
450.212	3.24749	1.46479	0.910527	0.753623	1.85457	0.514693	0.688731	0.567791	1.13818	1.28103	2.31583	1.36938	0.407244	0.432685	1.76611	0.679865	6.85247	17.2814	9.34684	16.1015	1.82415	1.34026	4.23155	3.35442	1.15717	3.81033	8.26512	5.76629	4.42876	4.0695	1.00963	1.22867	1.49108	1.87914	3.18358	5.92606	24.0432	5.28692	4.6902	7.00453	7.30898	2.6286	3.40422	10.4482	7.43426	4.25082	8.72193	16.049	7.64889
450.804	2.48227	1.40265	-0.308857	0.74122	1.82239	0.514503	0.583527	0.536624	1.06116	1.31098	2.2781	1.43193	0.272818	0.38854	1.58816	0.585882	6.9921	15.2436	8.10003	16.0108	1.83244	1.24161	4.16487	3.30013	0.979748	3.67177	7.65814	5.18304	4.41444	3.07861	0.905808	1.11298	1.45943	1.80537	3.17497	6.01488	24.1164	5.23909	4.70842	7.0687	7.33051	2.42138	3.39951	10.5581	7.43643	4.20113	8.77543	16.0638	7.61923
451.395	3.3791	1.45238	0.227062	0.783977	1.80866	0.566195	0.620459	0.577373	1.0982	1.69524	2.43477	1.38828	0.409913	0.395805	1.66885	0.662352	6.96172	15.0686	7.11116	14.8519	1.76475	1.28031	4.26996	3.41638	1.0205	3.78853	8.00592	5.93902	4.44686	4.44834	0.924449	1.22008	1.4494	1.81015	3.08206	5.93225	24.0389	5.24225	4.62838	7.04325	7.28291	2.6699	3.40102	10.5548	7.56924	4.25824	8.81406	16.2909	7.7876
451.986	2.47248	1.44381	-0.825048	0.777948	1.85205	0.550662	0.626673	0.525956	0.987474	1.24399	2.25934	1.40971	0.424904	0.368481	1.62183	0.709918	6.78054	13.7402	7.49947	13.9729	1.72478	1.26225	4.19485	3.38176	1.06883	3.77996	7.58797	4.84033	4.39549	2.4963	0.998937	1.1307	1.53157	1.71687	3.19922	5.98328	24.1743	5.24846	4.69989	7.05065	7.3172	2.85227	3.42235	10.66	7.49839	4.24381	8.94447	16.3106	7.74321
452.578	2.79989	1.38581	-0.848796	0.748852	1.86086	0.514377	0.593281	0.620385	1.10555	1.14412	2.10702	1.28713	0.388092	0.408169	1.67795	0.656122	6.67376	14.4986	7.31346	14.775	1.85944	1.27129	4.16611	3.3824	1.0914	3.82239	7.2591	5.48607	4.36848	2.4773	0.97816	1.19459	1.41685	1.80634	3.09421	5.8603	24.0056	5.20965	4.65777	6.93265	7.20458	3.27601	3.40352	10.6975	7.44417	4.19342	8.8981	16.1321	7.76515
453.169	2.92506	1.42729	1.25355	0.779266	1.84115	0.483833	0.602813	0.514751	1.02435	2.05678	2.37702	1.35865	0.300532	0.296116	1.53128	0.586802	6.75328	15.9667	8.78397	17.0738	1.80564	1.19762	4.09022	3.19958	1.00861	3.6581	7.84417	5.72466	4.35394	3.28484	0.988831	1.13643	1.40715	1.74835	3.22651	6.00196	24.11	5.21627	4.73957	7.05458	7.25681	3.44668	3.50851	10.7844	7.47452	4.13605	8.9131	16.0303	7.75385
453.761	2.69026	1.42037	-0.0637523	0.776055	1.88338	0.529992	0.660394	0.617498	1.13415	1.14965	2.22311	1.39799	0.410584	0.462853	1.67361	0.638585	6.79456	15.9199	6.72131	16.1475	1.84805	1.31727	4.2202	3.27295	1.06863	3.80862	8.06746	5.48985	4.52732	3.38798	0.996449	1.21517	1.47588	1.80581	3.17884	5.9955	24.2398	5.26592	4.75788	7.07769	7.36757	2.51135	3.5456	10.7846	7.5826	4.23678	9.01373	16.1443	7.79226
454.352	3.3893	1.49991	-1.08717	0.768349	1.79632	0.512209	0.631055	0.623919	1.0149	1.56803	3.10831	1.40733	0.379375	0.333797	1.62674	0.649991	6.87246	15.5571	7.12911	16.3941	1.75835	1.28866	4.18883	3.24539	1.06924	3.77139	8.23215	6.05009	4.57455	1.99153	1.02575	1.22224	1.45004	1.78755	3.21654	6.03247	24.1758	5.19418	4.6441	7.11451	7.36634	3.24013	3.63875	10.8587	7.56773	4.25334	9.10177	16.3891	7.89009
454.943	2.84836	1.47461	0.0201349	0.757144	1.81931	0.463207	0.632605	0.486796	1.07909	1.40953	1.61456	1.39627	0.351337	0.457235	1.67646	0.628425	6.82776	14.6582	7.24857	15.1414	1.84849	1.24252	4.19096	3.27569	1.05948	3.76766	7.6664	5.33792	4.58545	3.92631	0.990511	1.14199	1.40803	1.76803	3.1973	5.9894	24.2468	5.27816	4.70552	7.15242	7.38603	2.42	3.62217	10.8926	7.57498	4.23525	9.0622	16.3517	7.95444
455.534	2.01403	1.50842	0.547046	0.78982	1.85827	0.538366	0.600552	0.549266	1.06661	0.5107	1.87736	1.30644	0.342853	0.39122	1.57773	0.622838	6.89446	15.2178	7.34036	15.6157	1.81438	1.19741	4.12562	3.25657	1.02506	3.84437	7.26848	5.05305	4.56548	3.52099	0.959074	1.20373	1.44936	1.76477	3.17971	5.98253	24.1582	5.2401	4.75654	7.10563	7.32111	2.38087	3.67873	10.9271	7.67206	4.18129	9.2254	16.3216	7.9807
456.126	3.21113	1.4727	-0.958241	0.704556	1.81871	0.542735	0.673092	0.613724	1.09593	0.715189	1.71934	1.38777	0.40095	0.392815	1.74558	0.633481	6.89133	14.7973	6.91951	15.4226	1.787	1.31335	4.25133	3.2968	1.08663	3.89193	7.72982	5.42532	4.67558	3.01594	1.04722	1.2073	1.50075	1.83527	3.16659	6.02387	24.2363	5.33888	4.72906	7.16393	7.39194	2.94744	3.76958	10.988	7.59875	4.33491	9.28809	16.4811	8.04524
456.717	2.36857	1.44986	0.379198	0.760872	1.85134	0.62031	0.709123	0.710607	1.16442	1.15155	2.13364	1.36218	0.395417	0.417991	1.75071	0.748866	6.87243	15.3521	7.95233	17.5731	1.86437	1.33134	4.23651	3.45426	1.08907	3.91284	7.22896	4.93742	4.61828	4.83207	1.01594	1.26574	1.52147	1.87863	3.24552	6.00809	24.1167	5.23997	4.69876	7.09746	7.35069	2.85384	3.76819	11.0748	7.63198	4.31419	9.43427	16.5586	8.25491
457.308	2.55755	1.48011	-0.528989	0.713604	1.7894	0.53156	0.580357	0.527201	1.10224	0.609849	1.56655	1.40175	0.371348	0.435773	1.75	0.590988	6.81748	14.9704	8.78121	14.2933	1.75964	1.29233	4.21452	3.35233	1.02283	3.81213	7.66504	4.92072	4.65902	5.25815	0.966376	1.16443	1.4822	1.83144	3.14318	6.00171	23.9662	5.2521	4.76976	7.08066	7.50002	1.94771	3.71255	11.0344	7.59409	4.34412	9.3512	16.6715	8.23928
457.899	1.5619	1.42545	0.593132	0.764894	1.84488	0.588582	0.662534	0.629062	1.07528	0.668296	1.07691	1.35516	0.39978	0.437331	1.69389	0.687637	6.74706	15.0989	9.14672	16.8887	1.78002	1.31482	4.18325	3.34656	1.12539	3.85868	7.17559	4.63225	4.54539	3.96462	1.04202	1.24107	1.56366	1.80413	3.06543	5.92392	24.0478	5.14305	4.69382	7.06438	7.39575	2.4135	3.728	11.1629	7.56828	4.31222	9.5718	16.6137	8.28272
458.49	2.47974	1.33574	-1.39955	0.716298	1.85428	0.523481	0.630907	0.600324	1.09651	1.34685	1.98169	1.24529	0.387699	0.339213	1.80068	0.657327	6.64182	14.3065	7.53232	15.7741	1.81783	1.24478	4.20295	3.2939	1.05587	3.78592	7.59005	5.32075	4.58938	4.71377	1.04696	1.16058	1.48625	1.78171	3.07828	5.98422	23.8844	5.17791	4.68821	6.99321	7.33061	2.90063	3.71166	11.3054	7.61102	4.29121	9.57944	16.5997	8.27718
459.081	2.48594	1.464	0.914873	0.80272	1.85725	0.559526	0.645607	0.609464	1.07016	1.47303	2.53387	1.36984	0.391642	0.357507	1.66566	0.695108	6.61712	15.3263	7.78949	16.5026	1.74769	1.25219	4.17676	3.27955	1.07514	3.81821	7.45143	5.51508	4.55765	4.49595	1.01184	1.21098	1.51314	1.80141	3.19971	5.98768	24.0178	5.28637	4.74273	7.14909	7.32844	2.77352	3.82652	11.2818	7.66867	4.26127	9.57699	16.5312	8.27574
459.672	2.91746	1.48173	-0.353019	0.727288	1.7838	0.526926	0.638534	0.614734	1.09169	1.68253	2.27573	1.34575	0.412952	0.426478	1.72284	0.669874	6.47041	16.2462	7.09715	13.9222	1.79155	1.31824	4.16692	3.23096	1.1373	3.77984	7.73856	5.02602	4.56025	4.14062	1.03663	1.19636	1.46436	1.79291	3.1558	5.9731	24.1198	5.21421	4.66454	6.97771	7.28097	3.01723	3.819	11.3197	7.61538	4.23876	9.57972	16.3718	8.27153
460.263	2.91735	1.43759	-0.173903	0.743089	1.74266	0.547573	0.633217	0.570303	1.07937	1.52508	2.07845	1.30527	0.388219	0.403393	1.67133	0.649111	6.36433	15.2255	7.10002	15.7652	1.7574	1.22655	4.09036	3.12722	1.07931	3.68373	7.94192	5.76608	4.45796	4.07172	1.00356	1.2022	1.45824	1.77352	3.13814	6.03765	24.1922	5.24524	4.67329	6.99439	7.22616	3.18961	3.76866	11.2621	7.57091	4.1883	9.60082	16.3017	8.17911
460.854	3.51964	1.55699	0.357486	0.722653	1.76242	0.490063	0.609361	0.555791	1.04702	1.77346	2.5647	1.40949	0.316229	0.344972	1.63878	0.613634	6.69089	16.3483	7.75264	16.8659	1.74625	1.2319	4.10232	3.11472	1.06376	3.69661	8.13065	5.92649	4.82041	4.41788	0.97804	1.13152	1.44358	1.77466	3.1815	6.08102	24.6529	5.37827	4.78762	7.17367	7.46616	3.42025	4.02194	11.3124	7.64901	4.15055	9.64253	16.3326	8.25633
461.445	3.26144	1.62117	0.45607	0.788531	1.81533	0.50547	0.616299	0.519618	1.08972	1.90092	2.73762	1.49295	0.366405	0.360359	1.66642	0.615271	7.09622	16.5325	8.22267	17.9074	1.80864	1.23187	4.24444	3.15097	1.06645	3.76176	8.53046	6.72671	5.06644	3.60832	0.998908	1.24149	1.4973	1.76159	3.23115	6.16997	24.6042	5.49155	4.87882	7.26728	7.57068	3.96302	4.23861	11.3243	7.75095	4.25514	9.68719	16.6539	8.38512
462.036	2.75509	1.57048	0.630011	0.757075	1.88466	0.473408	0.579829	0.563475	1.09495	1.76255	2.24272	1.47133	0.33246	0.367697	1.70401	0.587335	7.02571	16.4294	7.79741	17.2067	1.83683	1.2615	4.30388	3.20269	1.07726	3.79564	8.63124	5.8498	4.97043	5.13828	0.984027	1.22136	1.54102	1.75142	3.2067	6.07936	24.3713	5.36177	4.7915	7.2266	7.54587	2.82828	4.20395	11.5212	7.78831	4.34987	9.80709	16.8422	8.52031
462.627	2.64118	1.50308	0.709617	0.724986	1.95813	0.574383	0.667277	0.567853	1.1163	1.34761	2.23926	1.38339	0.395676	0.390433	1.70742	0.649986	6.82253	16.0224	7.88049	19.0103	1.81349	1.24056	4.18771	3.30953	1.04971	3.77879	8.00459	5.79911	4.85129	4.63119	0.954975	1.2011	1.52402	1.7913	3.19207	5.97755	24.0156	5.27205	4.70001	7.14058	7.46522	3.28627	4.13326	11.625	7.76596	4.3987	9.92841	16.8758	8.50868
463.218	2.54323	1.41716	-1.33413	0.752495	1.82439	0.537238	0.594046	0.638848	1.15354	0.115766	1.83778	1.42618	0.432894	0.439824	1.77901	0.692533	6.80705	14.5759	7.00916	15.4122	1.78801	1.26803	4.23475	3.40127	1.19043	3.87213	7.8359	4.77534	4.99392	5.50577	1.06003	1.2284	1.5388	1.82255	3.21139	5.89776	23.8725	5.29072	4.71559	7.0235	7.50345	2.06931	4.15432	11.7299	7.79013	4.41367	10.1101	17.056	8.56135
463.809	2.45567	1.51286	0.515077	0.713954	1.85069	0.552146	0.619038	0.558512	1.06526	0.312259	1.55359	1.37153	0.373802	0.299397	1.65717	0.635944	6.77194	15.2699	7.70469	17.9848	1.80908	1.27408	4.13833	3.30661	0.980526	3.87087	8.04934	5.31226	4.891	4.24938	1.00411	1.18392	1.43959	1.81245	3.08916	5.99803	24.0309	5.24193	4.69541	7.10757	7.41296	2.4017	4.11495	11.8226	7.81251	4.38242	10.1621	17.0007	8.65808
464.399	2.23866	1.44875	-1.51364	0.771649	1.86386	0.592493	0.633513	0.687695	1.21668	0.691585	1.51509	1.35739	0.333538	0.425779	1.81916	0.727509	6.77095	15.7662	6.35289	16.9815	1.8081	1.31945	4.25636	3.35216	1.13629	3.95079	7.37557	5.28883	4.92023	4.8282	1.0673	1.25145	1.57128	1.82442	3.1787	5.99593	23.9288	5.2786	4.6398	7.06605	7.41584	2.45053	4.17656	12.0435	7.84789	4.44216	10.4615	17.2852	8.84352
464.99	2.31839	1.47803	0.0218962	0.756869	1.88696	0.497377	0.562187	0.586531	1.01683	1.32535	1.43354	1.37086	0.364404	0.385719	1.72681	0.68856	6.65429	16.455	7.47756	16.5754	1.73949	1.21082	4.27245	3.31491	1.03987	3.82787	8.03323	4.64451	4.87886	4.37924	1.02494	1.16473	1.50014	1.80612	3.13056	6.02484	24.0726	5.31215	4.65709	7.07194	7.41774	2.33771	4.16118	12.0674	7.82628	4.39514	10.3811	17.345	8.73012
465.581	3.11128	1.45123	0.83316	0.741633	1.79157	0.618292	0.689966	0.762353	1.14689	0.919497	1.70388	1.3866	0.445826	0.448982	1.79572	0.701165	6.68198	17.3089	7.21725	16.7361	1.75996	1.35621	4.331	3.3469	1.14689	3.93119	7.91893	5.19047	4.95509	4.48865	1.07745	1.27772	1.59363	1.87768	3.08858	5.8958	24.2183	5.22316	4.74576	7.00665	7.47084	2.5183	4.30209	12.054	7.91082	4.51161	10.4966	17.2449	8.88221
466.171	2.44111	1.5408	0.970874	0.70638	1.84525	0.573883	0.68318	0.608536	1.09951	0.24151	1.38218	1.40742	0.363147	0.375034	1.71147	0.705744	6.84165	14.7093	7.69391	18.9686	1.78693	1.24477	4.27597	3.30791	1.03323	3.90527	7.59456	5.37267	5.06083	4.63514	1.06033	1.18735	1.53992	1.78189	3.19175	5.9937	24.2822	5.19718	4.75218	7.12373	7.54108	3.05789	4.38058	12.1646	7.90111	4.47723	10.6248	17.3291	8.96515
466.762	2.0899	1.44882	-1.00718	0.774472	1.88261	0.502141	0.639939	0.582367	1.09054	0.265079	1.37918	1.348	0.424929	0.451532	1.79231	0.697615	6.73166	15.172	7.35026	16.4256	1.83682	1.27572	4.2815	3.32482	1.06851	3.90105	8.27507	4.97119	4.99165	4.70374	1.08628	1.20464	1.56119	1.87918	3.27252	5.96504	23.9855	5.23221	4.66988	7.05582	7.408	2.73146	4.37493	12.2301	7.92462	4.45858	10.6204	17.2972	8.95343
467.353	2.27207	1.47317	-0.0512558	0.790933	1.86757	0.602637	0.663315	0.588263	1.12318	0.927003	2.2139	1.33364	0.444622	0.412112	1.71877	0.647977	6.51912	16.0738	6.92978	17.8883	1.74868	1.33956	4.13916	3.31339	1.0544	3.83558	7.86317	5.58383	4.89794	4.85905	1.08334	1.29788	1.50442	1.84331	3.15621	5.87619	23.3732	5.21969	4.6218	6.99755	7.43253	3.26087	4.26092	12.2635	7.85262	4.56864	10.6847	17.3158	8.89852
467.943	3.02137	1.50581	0.844935	0.713669	1.8171	0.556492	0.690474	0.681305	1.15981	0.606307	1.99167	1.35376	0.442719	0.501386	1.81895	0.681661	6.65021	17.6092	8.63178	19.8656	1.74872	1.35958	4.16599	3.29533	1.12812	3.87461	8.24781	5.88016	5.13578	6.45223	1.08913	1.32148	1.4722	1.89266	3.19131	5.93377	23.5148	5.22595	4.63453	7.08692	7.57454	3.66494	4.43376	12.3929	7.93578	4.55405	10.6233	17.291	8.97928
468.534	1.86796	1.50336	0.301175	0.901936	1.95721	0.535861	0.594578	0.583603	1.05553	0.18537	1.54356	1.43587	0.336845	0.319376	1.6599	0.689787	6.82479	17.3276	8.27226	18.7632	1.85415	1.26836	4.2353	3.31806	1.06916	3.82218	7.72494	5.51832	5.1843	5.94318	1.09038	1.25208	1.5239	1.81309	3.15173	5.86524	23.7453	5.23891	4.63884	7.08746	7.49629	2.59875	4.52865	12.4468	8.03572	4.50932	10.7628	17.441	8.97949
469.124	1.74331	1.50911	0.158814	0.737776	1.91834	0.457216	0.541599	0.579049	1.10803	0.897956	1.16847	1.34358	0.336361	0.35181	1.78516	0.636152	6.79836	17.1837	7.81366	19.5236	1.75014	1.22781	4.22357	3.24539	1.07137	3.84106	7.80733	4.90682	5.20192	6.13023	1.04986	1.10931	1.49221	1.83434	3.07957	5.87222	24.0532	5.2875	4.67899	7.06738	7.53896	2.42335	4.63511	12.5951	8.18933	4.55671	10.9246	17.67	9.16495
469.715	1.35877	1.46765	-0.801493	0.712277	1.8693	0.533137	0.668922	0.613356	1.14013	0.0506132	1.3977	1.33815	0.372701	0.337644	1.68327	0.673469	6.7643	16.2604	7.40009	17.1498	1.70564	1.3137	4.21357	3.34987	0.982824	3.79945	7.77107	4.95231	5.19467	4.23803	1.04344	1.19883	1.4808	1.81936	3.11443	5.99819	24.0224	5.29261	4.66139	7.1135	7.4849	2.90831	4.68064	12.771	8.15638	4.57971	10.9769	17.7465	9.18882
470.305	1.90338	1.47712	0.412999	0.791054	1.96867	0.51389	0.637424	0.656876	1.16936	0.6058	1.76659	1.36316	0.42906	0.449917	1.85843	0.727668	6.69927	16.8243	7.51005	19.5848	1.79362	1.32328	4.30384	3.34635	1.05245	3.92451	8.42257	5.87821	5.17481	6.30366	1.05395	1.23333	1.57656	1.89442	3.08762	5.87752	24.0082	5.24043	4.62778	7.05674	7.56195	2.7046	4.75297	12.8303	8.20563	4.63443	11.1474	17.7264	9.31168
470.896	1.76111	1.43835	0.021411	0.775829	1.9764	0.545409	0.564708	0.585095	1.07142	0.584507	1.63966	1.33695	0.356085	0.340745	1.75588	0.576683	6.76218	15.5444	7.2048	19.1628	1.73643	1.30004	4.1978	3.30699	1.00511	3.80906	7.95536	5.05181	5.14303	6.29483	1.03154	1.20206	1.49589	1.76696	3.05422	5.9129	24.1887	5.28542	4.63424	7.07943	7.56009	2.6986	4.7604	12.9447	8.23072	4.64375	11.2319	17.6837	9.3639
471.486	1.31896	1.48708	-0.701908	0.728613	1.93345	0.50644	0.629731	0.624071	1.1089	0.46598	1.12151	1.36725	0.321915	0.368123	1.7057	0.681702	6.8056	15.1568	5.87848	18.118	1.78255	1.27212	4.25344	3.34481	1.05734	3.86555	8.75094	4.8454	5.17823	4.80369	1.0985	1.15253	1.46704	1.77815	3.08176	5.93949	24.0883	5.15555	4.62081	7.08354	7.5496	2.83142	4.81757	13.0618	8.26104	4.71501	11.241	17.9033	9.46335
472.076	1.34602	1.47281	0.280206	0.757272	1.94346	0.446906	0.599105	0.591206	1.10468	0.544723	1.81574	1.39809	0.32283	0.284807	1.73054	0.609743	6.76786	17.2383	7.35261	18.4152	1.71694	1.25762	4.22944	3.23567	0.971018	3.85532	7.9419	4.96961	5.24889	5.3015	1.06887	1.20927	1.42551	1.76624	3.14928	5.9051	24.1247	5.14027	4.66497	7.07031	7.5251	2.95255	4.94382	13.0958	8.33192	4.63253	11.5113	18.0257	9.46097
472.667	1.76705	1.50769	-0.78405	0.792588	2.01241	0.537274	0.624437	0.755234	1.17643	0	1.10491	1.38733	0.368774	0.423528	1.85128	0.656527	6.71833	16.073	7.44848	17.9772	1.80014	1.35626	4.40166	3.35539	1.06713	3.93906	7.91384	5.38093	5.31125	6.10439	1.13502	1.27567	1.5343	1.91154	3.11779	5.99918	24.2508	5.21562	4.67767	7.05044	7.54232	2.856	5.03846	13.3582	8.43408	4.80909	11.6849	18.1158	9.73321
473.257	1.72714	1.4855	-1.33966	0.757182	1.94882	0.500858	0.599989	0.545732	1.04241	0.502299	1.731	1.3698	0.241811	0.305043	1.66596	0.595502	6.68321	16.2342	5.89662	17.9747	1.64821	1.31889	4.16586	3.34588	0.975505	3.81472	8.75159	5.31664	5.21728	5.63291	1.08871	1.16653	1.42466	1.77733	3.09934	5.89808	23.962	5.16187	4.63047	6.98693	7.47519	3.3654	4.97964	13.375	8.36763	4.69609	11.7289	17.9905	9.56137
473.847	1.51829	1.457	-2.27651	0.799562	1.92856	0.538425	0.651202	0.665834	1.18773	0.0581163	1.07515	1.31922	0.379757	0.410635	1.80472	0.704408	6.69842	14.9688	6.40333	19.5842	1.73828	1.32986	4.26369	3.37297	1.0855	3.85325	8.25615	5.25589	5.36554	5.39501	1.14858	1.23428	1.49395	1.80976	3.12746	5.8735	23.8385	5.21561	4.57264	7.07061	7.51932	2.78232	5.12267	13.4653	8.35623	4.7663	11.7371	18.0768	9.77839
474.437	1.93338	1.53605	-0.573005	0.845718	2.03373	0.552873	0.657278	0.587867	1.1658	0.475851	1.47252	1.45492	0.405183	0.406629	1.78385	0.693236	6.85341	17.1265	7.05645	19.7475	1.76224	1.30491	4.22333	3.34317	1.04231	3.87859	8.85009	6.03994	5.47624	6.67445	1.13891	1.28602	1.53088	1.84824	3.16481	5.98811	24.0148	5.27466	4.68747	7.09978	7.61061	3.46959	5.27683	13.6049	8.46595	4.92968	11.9447	18.3129	9.94853
475.028	1.29279	1.53563	-0.304775	0.746942	2.04555	0.489447	0.631092	0.679368	1.17094	-0.604108	0.394684	1.45754	0.364141	0.435865	1.80309	0.649236	6.84077	16.6159	7.08884	20.2619	1.74279	1.30303	4.36523	3.32501	1.06133	3.89276	7.54329	4.65969	5.51125	8.10475	1.10006	1.28234	1.55556	1.83269	3.10436	5.94535	24.1435	5.22781	4.7002	7.07713	7.56811	2.87555	5.36021	13.7641	8.49344	4.92322	12.0955	18.3809	10.0491
475.618	0.913505	1.48419	0.0583499	0.805594	2.03158	0.603325	0.590714	0.615606	1.07572	-0.666612	0.144021	1.31029	0.35638	0.319755	1.79056	0.668131	6.83037	18.4386	7.76053	21.111	1.70726	1.27968	4.29334	3.28659	1.00006	3.87939	7.37799	4.18896	5.3657	7.67884	1.14129	1.25314	1.51566	1.79923	3.07855	5.85758	24.0429	5.24446	4.62793	7.0477	7.59971	2.55535	5.34258	13.927	8.60939	4.93812	12.337	18.4402	10.0463
476.208	1.1709	1.44596	-0.39705	0.823386	2.03187	0.581127	0.630311	0.669857	1.23707	-0.224389	0.114234	1.3217	0.436639	0.45811	1.91744	0.689355	6.69406	15.3148	7.29438	19.2286	1.80882	1.39361	4.35763	3.40405	1.15743	3.93764	7.72714	5.20583	5.46234	7.05615	1.14966	1.30816	1.55825	1.8974	3.08233	5.85241	24.0206	5.21546	4.62707	7.06028	7.6225	2.66411	5.39504	14.1335	8.76595	5.04403	12.3871	18.5301	10.3037
476.798	1.03646	1.48947	-1.07381	0.762737	2.04729	0.576059	0.663362	0.63024	1.14506	-0.450637	0.627136	1.31899	0.368023	0.386118	1.75976	0.6651	6.58551	15.3774	6.59925	19.2348	1.71913	1.34523	4.31027	3.26386	1.07381	3.8394	7.55943	5.07717	5.39069	6.005	1.17778	1.3025	1.55633	1.83582	3.06707	5.98534	24.0237	5.19694	4.65493	7.06258	7.49149	3.21454	5.48918	14.1869	8.64488	5.00021	12.4025	18.4541	10.3265
477.388	1.71425	1.49098	-0.786043	0.814936	2.06275	0.553357	0.681113	0.664628	1.21105	0.269381	0.836132	1.334	0.423728	0.419326	1.88364	0.6281	6.65986	16.0468	7.43865	19.6127	1.74753	1.39641	4.32158	3.34009	1.09501	3.95723	8.8651	5.4436	5.51545	8.7615	1.23466	1.28383	1.56941	1.89142	3.12002	5.92197	24.0733	5.24683	4.6338	7.03822	7.57447	3.93577	5.63684	14.3842	8.76941	5.02405	12.6371	18.597	10.4187
477.978	0.957634	1.55796	0.258422	0.859173	2.0429	0.45788	0.59597	0.640206	1.09073	0.0473741	0.84935	1.34523	0.34572	0.374433	1.7732	0.612211	6.67333	15.7176	7.07891	19.4186	1.73645	1.29019	4.33034	3.21942	0.970493	3.80705	7.8438	5.36681	5.45058	6.70974	1.13604	1.22487	1.50832	1.74421	3.07171	5.88912	24.187	5.20785	4.63813	7.10142	7.56086	4.16892	5.89343	14.5164	8.89763	4.96857	12.6104	18.4622	10.4948
478.568	1.25888	1.53352	0.083612	0.705513	1.98998	0.595276	0.652474	0.651568	1.21657	0.389171	1.07614	1.37094	0.407185	0.448066	1.87793	0.720187	6.60795	16.4809	7.37644	18.4876	1.74997	1.39079	4.36917	3.327	1.09673	3.93769	8.42301	6.17597	5.57676	7.59941	1.21929	1.24829	1.5836	1.85744	3.07466	5.97351	24.128	5.20486	4.695	6.95724	7.47761	3.7868	5.80604	14.6091	8.88474	5.10839	12.8745	18.6637	10.7097
479.158	1.35899	1.56046	-0.818529	0.852562	2.08118	0.528962	0.623536	0.645623	1.10455	0.300896	1.3127	1.43263	0.397752	0.360676	1.84449	0.640452	6.74854	16.6868	7.49698	19.0866	1.82262	1.36627	4.26352	3.30551	1.03549	3.79968	8.39864	5.65089	5.62084	5.1065	1.19772	1.27845	1.56375	1.85404	3.08752	6.01545	24.2684	5.30727	4.67795	7.0945	7.58595	4.58619	6.07555	14.8614	9.05789	5.11441	12.9885	18.6749	10.7468
479.748	2.19127	1.5656	0.822247	0.850015	2.16751	0.557559	0.610942	0.712928	1.17656	0.604603	0.965361	1.41108	0.402809	0.375365	1.93897	0.673267	6.78785	18.6253	7.72358	20.4361	1.87001	1.39558	4.32591	3.27161	1.10564	3.94735	8.40432	5.32451	5.73387	9.12786	1.16416	1.32166	1.62328	1.91171	3.11405	5.94972	24.074	5.24035	4.68803	7.13119	7.6255	4.29235	6.19285	15.1304	9.10957	5.18818	13.1999	18.8239	11.0123
480.338	0.884375	1.59052	0.279061	0.91643	2.14671	0.516186	0.61416	0.628011	1.08648	-0.141638	0.570007	1.45642	0.326887	0.273884	1.8362	0.603541	6.78222	17.5712	7.90031	19.8807	1.80237	1.28096	4.3102	3.34191	1.03404	3.86032	7.93174	4.89515	5.73836	7.07275	1.23802	1.31041	1.49186	1.77489	3.17243	5.97612	24.1147	5.26867	4.6895	7.16704	7.67998	4.29405	6.33715	15.3231	9.2937	5.18707	13.232	18.8748	11.0861
480.928	1.61918	1.56078	1.10373	0.847081	2.11942	0.477475	0.585565	0.674628	1.21088	-0.0368756	0.921891	1.37362	0.383498	0.41798	1.93125	0.672931	6.62304	18.5203	8.8018	20.9803	1.81629	1.37838	4.28557	3.32088	1.05402	3.9219	8.79651	5.59169	5.81011	10.5042	1.20722	1.30289	1.5599	1.90874	3.14318	5.91446	23.9253	5.16849	4.65057	6.97784	7.56967	4.04961	6.32288	15.5455	9.26253	5.36889	13.5522	18.8733	11.217
481.518	1.28693	1.60126	0.59007	0.865106	2.07723	0.543932	0.627412	0.680098	1.13516	0.181258	1.4984	1.3984	0.364309	0.357039	1.80717	0.680343	6.5635	17.5166	7.19885	19.5735	1.74992	1.39638	4.25261	3.29095	1.0917	3.88177	8.73663	5.55858	5.78837	8.18511	1.18482	1.28562	1.53247	1.87423	3.14166	5.98217	23.8242	5.17821	4.65967	7.05412	7.58074	4.80636	6.46826	15.7571	9.24947	5.42772	13.6536	19.0202	11.2816
482.107	1.81047	1.62131	0.0691404	0.851289	2.11487	0.480379	0.62693	0.664325	1.24001	0.577454	0.778308	1.44666	0.422546	0.384999	1.92099	0.643962	6.62436	17.4695	6.1074	19.1749	1.76914	1.40495	4.30327	3.31716	1.06091	3.87036	9.43454	5.99771	5.88564	8.03565	1.28209	1.26408	1.57209	1.88034	3.17368	5.98397	24.1704	5.30832	4.64453	7.10039	7.62867	4.77864	6.66008	15.9167	9.35829	5.48999	13.9176	18.9937	11.5607
482.697	1.95111	1.55831	0.0593354	0.868413	2.05738	0.556311	0.653001	0.680908	1.16258	0.960072	2.08929	1.35736	0.409927	0.365433	1.85698	0.692361	6.46334	17.1084	6.95543	18.9939	1.81403	1.39565	4.30213	3.25829	1.09966	3.88812	9.14808	6.46083	5.77246	7.75316	1.32206	1.38782	1.54954	1.92208	3.06991	5.91332	24.2129	5.17681	4.60524	6.97403	7.51256	5.85573	6.75719	16.1203	9.4754	5.57792	14.049	19.1135	11.6778
483.287	2.44193	1.56532	0.404679	0.827724	2.08307	0.49891	0.61988	0.645877	1.16236	0.694173	1.67177	1.35329	0.376998	0.40612	1.86111	0.655722	6.33851	17.0021	7.87183	18.5709	1.79091	1.37193	4.295	3.21306	1.0451	3.81596	9.10024	6.20238	5.70115	9.01935	1.24972	1.32217	1.53163	1.84301	3.06624	5.95812	24.0812	5.17477	4.58642	6.89258	7.43752	5.93128	6.73671	16.4064	9.47217	5.57055	14.2516	19.0408	11.8424
483.877	2.87496	1.48412	0.721215	0.884684	2.02676	0.520264	0.650812	0.606095	1.16035	1.66387	2.28191	1.24355	0.337506	0.375794	1.78855	0.636479	5.83831	16.7856	6.95222	17.192	1.77042	1.36247	4.22129	3.19308	1.02939	3.7873	9.54292	6.75685	5.26894	7.75764	1.25936	1.27648	1.54151	1.83716	3.01742	5.91205	23.9995	5.12843	4.48719	6.74759	7.21779	6.66519	6.48782	16.6076	9.48448	5.60174	14.4566	18.7744	12.0002
484.466	3.33049	1.60094	0.720737	0.84658	1.98246	0.502047	0.607081	0.628995	1.13817	2.18297	2.83429	1.29466	0.359589	0.38082	1.79852	0.62422	6.11856	18.0995	7.32224	18.7189	1.76167	1.34404	4.19252	3.09081	1.03626	3.76578	9.72185	7.34072	5.6604	8.70515	1.28408	1.26466	1.48962	1.81242	3.11325	6.15775	25.2301	5.35855	4.70557	7.05405	7.55436	7.0646	7.07972	16.9964	9.71834	5.55759	14.6714	18.7912	12.1492
485.056	3.58623	1.83734	1.46116	0.897169	2.07978	0.500638	0.62186	0.632837	1.15806	2.5108	3.37467	1.5156	0.362538	0.38311	1.83959	0.642898	7.04204	21.1225	8.49498	20.8168	1.80833	1.35592	4.37781	3.12921	1.05422	3.89021	11.2817	8.54538	6.56344	9.95825	1.30386	1.31643	1.55204	1.86341	3.24989	6.49854	26.5637	5.71556	5.0061	7.59401	8.1108	7.63009	8.23751	17.3718	10.2146	5.7743	15.0617	19.5286	12.7046
485.645	3.54562	1.94926	0.704794	0.916009	2.17115	0.522868	0.631878	0.674874	1.21229	2.69647	3.4695	1.72751	0.390788	0.404199	1.8935	0.669727	7.50892	22.5596	9.34861	22.4665	1.83787	1.39104	4.43739	3.15551	1.10759	3.93625	12.2558	9.43497	7.01146	10.5874	1.35269	1.39292	1.62379	1.9043	3.24022	6.37197	25.5661	5.61857	4.98409	7.52677	8.07926	8.11408	8.70452	16.9923	10.2721	5.93948	14.7251	19.5208	12.8515
486.235	2.90218	1.83994	0.828127	0.91427	2.23892	0.542112	0.66656	0.659966	1.24054	1.95126	2.81186	1.61268	0.415421	0.410979	1.90156	0.679242	7.05406	19.9186	8.228	21.1633	1.84045	1.42817	4.47467	3.25066	1.10501	3.97578	11.2747	8.26687	6.58223	9.93753	1.41705	1.46865	1.63504	1.92097	3.18458	6.24228	24.8905	5.41349	4.82567	7.23872	7.85911	7.69768	8.37639	17.3723	10.296	6.25851	15.1243	19.8116	13.1051
486.825	2.87507	1.67438	0.240717	0.868301	2.15822	0.520066	0.647945	0.710468	1.25167	1.53103	2.43076	1.45047	0.409181	0.391505	1.91934	0.685186	6.57804	18.904	7.71831	19.7593	1.7986	1.43919	4.40354	3.2424	1.07853	3.89769	10.3525	7.63477	6.26584	10.0948	1.43001	1.38642	1.63798	1.94488	3.08373	6.08748	24.4304	5.3238	4.73499	7.08217	7.59905	7.38485	8.11753	18.0333	10.4321	6.34412	15.5292	19.7278	13.2549
487.414	2.84377	1.61423	0.988399	0.924045	2.15615	0.541957	0.642859	0.675428	1.19107	1.7884	2.26882	1.32807	0.357947	0.35564	1.86841	0.653863	6.23393	18.968	8.1501	19.6591	1.81535	1.38675	4.30442	3.17449	1.05095	3.85467	10.4375	7.87422	6.01013	10.8221	1.37495	1.34509	1.58208	1.85896	3.08017	6.02214	24.4794	5.21053	4.60858	6.93386	7.45426	8.11598	8.04151	18.4765	10.5892	6.32227	15.7882	19.6151	13.3499
488.004	2.85749	1.63637	0.321725	0.887589	2.09392	0.497714	0.59329	0.631816	1.18333	1.86078	2.56176	1.35493	0.38311	0.377582	1.82791	0.615535	6.31004	18.2819	6.42786	18.2819	1.78984	1.3709	4.28338	3.14601	1.04166	3.82034	10.6085	7.73153	6.12053	10.6036	1.38534	1.3435	1.57827	1.84975	3.07981	6.11459	24.8348	5.2882	4.71422	7.03682	7.56443	8.4313	8.4476	18.7636	10.752	6.38539	16.0397	19.5485	13.6159
488.593	3.04395	1.76569	0.563022	0.900912	2.10957	0.495575	0.606652	0.642122	1.18811	1.97565	2.72962	1.44511	0.356146	0.360615	1.81771	0.630849	6.61556	20.6078	8.33333	20.3566	1.78395	1.35979	4.29974	3.12834	1.04148	3.84761	11.4877	8.44378	6.55325	10.6641	1.38704	1.33486	1.56509	1.84469	3.12625	6.21695	25.2091	5.41999	4.80161	7.18685	7.75238	9.00656	9.06958	18.9903	11.0113	6.57474	16.224	19.7721	13.9146
489.182	3.30129	1.79648	0.883092	0.926867	2.14754	0.509014	0.629126	0.700213	1.25417	2.00647	2.74481	1.54038	0.389877	0.396225	1.88574	0.655807	6.96611	21.2587	8.5558	20.7289	1.81801	1.40919	4.4047	3.15198	1.06982	3.92727	11.9891	8.98124	6.92019	11.6229	1.44527	1.39031	1.60127	1.91686	3.17067	6.26336	25.3093	5.46552	4.84374	7.3272	7.88345	9.28919	9.59026	19.2969	11.2593	6.83651	16.4044	20.0501	14.3019
489.772	2.88656	1.87517	1.03345	0.978335	2.2387	0.504026	0.620734	0.710631	1.27395	1.98441	2.70486	1.5972	0.396699	0.388569	1.89927	0.654008	7.14248	22.1331	8.85233	21.92	1.82044	1.39012	4.41519	3.21842	1.08536	3.97875	11.9368	8.90515	7.12792	12.5918	1.47151	1.40617	1.6453	1.92533	3.19285	6.25077	25.0842	5.48558	4.90265	7.31188	7.96347	9.51083	10.0501	19.5537	11.4959	7.14121	16.6415	20.3792	14.6234
490.361	2.19377	1.79429	0.852071	0.954417	2.27725	0.524052	0.632157	0.734099	1.3423	1.15874	1.7546	1.54219	0.423031	0.443305	1.92222	0.679557	7.00389	21.9822	8.35503	21.3609	1.83574	1.44942	4.42516	3.33276	1.05438	4.02009	11.2534	7.85963	7.01506	12.7988	1.541	1.45789	1.67358	1.98954	3.12454	6.19102	24.795	5.41852	4.80928	7.25042	7.84478	8.99569	9.97714	20.0622	11.6323	7.45843	17.0889	20.6739	15.0017
490.95	2.05037	1.72661	0.982294	1.02679	2.30336	0.565598	0.671817	0.764225	1.3271	0.657579	1.88826	1.46613	0.424166	0.421312	1.9685	0.733292	6.71654	20.3779	8.15867	19.9274	1.82819	1.50264	4.40462	3.35124	1.09884	4.05068	11.1492	8.01425	6.77743	10.7302	1.56502	1.46114	1.66417	1.96306	3.12851	6.03216	24.4618	5.27182	4.70491	7.03707	7.75526	9.5075	9.89308	20.6686	11.8966	7.64549	17.5821	20.7816	15.2348
491.54	2.66775	1.61497	-0.00519615	0.955091	2.21581	0.543616	0.653454	0.767388	1.32079	1.08414	2.12955	1.34422	0.407897	0.444017	1.91702	0.703681	6.23236	19.7973	7.22266	18.5918	1.82211	1.45543	4.37424	3.33138	1.07409	3.9862	10.9246	8.12909	6.51703	11.4056	1.60201	1.43057	1.66424	1.97908	3.10754	6.02627	24.1041	5.15577	4.63604	6.8652	7.47089	10.3767	9.62541	21.1501	11.9939	7.79725	17.8342	20.6357	15.5245
492.129	3.06654	1.65813	0.820948	0.960961	2.17709	0.518309	0.629474	0.688715	1.23666	1.31385	2.42088	1.35038	0.39474	0.386569	1.86172	0.648156	6.14203	20.3822	7.39561	18.6907	1.81206	1.42928	4.22815	3.21289	1.05304	3.85889	11.1459	8.50226	6.50634	12.1621	1.53829	1.38538	1.57907	1.90458	3.09649	6.03802	24.6226	5.24034	4.67125	6.98405	7.56365	10.886	10.0289	21.621	12.2934	7.79618	17.9602	20.4474	15.6368
492.718	3.43658	1.7832	0.523831	0.959088	2.18074	0.519319	0.632728	0.716427	1.28001	2.19691	2.83006	1.4755	0.407401	0.414351	1.92273	0.662855	6.7605	23.0615	7.61172	21.6096	1.78314	1.4529	4.34751	3.21017	1.08079	3.88749	12.5784	9.57937	7.23191	13.6131	1.56831	1.40893	1.62382	1.93627	3.13388	6.21387	25.2281	5.43398	4.86268	7.25707	7.88703	11.8619	11.1874	21.8457	12.7159	8.03402	18.1278	20.7338	16.0186
493.307	2.89016	1.94008	0.49731	1.02005	2.35971	0.514333	0.630459	0.711291	1.30077	1.87204	2.76974	1.70531	0.405668	0.377177	1.92335	0.663859	7.30755	23.5725	8.07903	22.4875	1.89918	1.45382	4.42365	3.24194	1.06292	3.95814	13.4468	10.2939	7.87227	15.0775	1.60906	1.48919	1.65576	1.94948	3.22869	6.29874	25.2362	5.5232	4.95879	7.41767	8.08828	11.7906	12.0849	21.9504	13.1028	8.40707	18.2876	21.1843	16.4866
493.896	2.10584	1.84201	0.55371	0.967199	2.41875	0.534129	0.668436	0.822709	1.39544	0.917872	1.69154	1.64314	0.454929	0.455051	2.05968	0.717837	7.19944	22.7021	8.16885	21.6663	1.89607	1.52701	4.4991	3.41737	1.13411	4.08672	12.5458	9.26799	7.72773	14.6896	1.69209	1.55384	1.75824	2.02448	3.25293	6.2316	24.7068	5.39655	4.88407	7.29167	7.99473	12.2368	11.9725	22.6168	13.2931	8.90523	18.7229	21.6862	16.9235
494.486	1.67829	1.75001	0.784221	1.03485	2.37543	0.572478	0.677424	0.742727	1.38824	0.150046	1.7033	1.48733	0.440906	0.368835	1.99702	0.671771	6.98296	23.3682	6.70152	21.9423	1.77893	1.52353	4.40787	3.42773	1.09267	4.07064	11.912	8.80269	7.52411	14.3615	1.7213	1.5306	1.74421	2.02417	3.16667	6.04859	24.5673	5.30942	4.76469	7.14514	7.82067	12.2565	11.9397	23.3225	13.5751	9.14017	19.2962	21.7664	17.1848
495.075	1.33165	1.74463	-1.20639	0.984803	2.43212	0.524921	0.675714	0.780345	1.4263	-0.141281	0.796585	1.46837	0.430504	0.441362	2.04524	0.65971	6.85811	21.1856	7.19493	21.4286	1.8444	1.54469	4.38265	3.47822	1.09657	4.08662	11.5039	8.20332	7.65923	14.8238	1.70931	1.50166	1.77124	2.06454	3.1253	6.06556	24.4394	5.31113	4.78181	7.1722	7.85977	12.6101	12.1906	24.0653	14.0393	9.50504	19.6058	22.0505	17.5617
495.664	1.34585	1.73934	0.830729	1.01244	2.43823	0.532906	0.633987	0.764287	1.39009	-0.435239	0.802568	1.49205	0.473812	0.415373	1.97611	0.657886	6.8266	20.5873	8.38954	21.1548	1.82588	1.59643	4.3541	3.51484	1.0636	4.06362	11.3502	8.27263	7.63363	15.8332	1.71797	1.49592	1.67132	1.99748	3.16215	6.09866	24.337	5.25745	4.76979	7.11507	7.80993	12.2206	12.438	24.5066	14.283	9.76124	20.0422	22.044	17.8507
496.253	0.598311	1.75336	0.152297	0.968285	2.39658	0.494961	0.632969	0.757907	1.34111	-0.470753	0.215635	1.50414	0.401846	0.4413	2.01159	0.669419	6.85058	22.6754	7.42026	22.2608	1.84021	1.49	4.37128	3.46733	1.03758	4.09656	11.0612	8.63755	7.73316	15.6781	1.7035	1.50307	1.67866	2.03927	3.20556	6.10616	24.4176	5.32504	4.845	7.17885	7.8392	13.0839	12.7072	24.863	14.6098	10.0742	20.2088	22.1637	18.2377
496.842	1.03259	1.65401	-0.0305227	0.969944	2.36236	0.527057	0.625443	0.746169	1.35537	-0.290331	1.17776	1.3453	0.387376	0.378124	1.96185	0.630333	6.59801	21.9687	6.7913	20.9081	1.87376	1.49527	4.31763	3.41726	1.03561	4.06151	11.6571	8.30184	7.51475	15.0095	1.76892	1.48361	1.68565	2.02534	3.12787	6.02352	24.327	5.17454	4.77726	7.05739	7.74522	13.8839	12.7887	25.2247	14.9121	10.271	20.4663	22.1748	18.5267
497.431	1.75776	1.75795	0.0666756	1.00671	2.37606	0.513046	0.647164	0.739375	1.36038	0.451446	1.21506	1.46365	0.411595	0.427083	1.97318	0.663303	6.57609	22.563	7.28764	20.4494	1.83477	1.47042	4.31898	3.35725	1.07444	4.01743	12.2563	8.8152	7.66951	14.4019	1.76911	1.4509	1.6836	2.00156	3.20791	6.11238	24.5545	5.33257	4.81638	7.15702	7.85443	14.9073	13.4309	25.7233	15.2443	10.417	20.7567	22.1244	18.8258
498.02	1.55852	1.7958	0.58745	1.0529	2.42972	0.50132	0.619442	0.746802	1.2697	0.722013	1.50011	1.56603	0.340228	0.337065	1.95902	0.600406	6.87944	23.8652	7.53672	22.717	1.8458	1.51202	4.33838	3.32031	1.01163	3.98774	12.4822	9.61983	7.97605	15.9947	1.77288	1.46428	1.70033	1.97669	3.27017	6.23716	24.7599	5.41697	4.92347	7.32159	8.02852	14.8141	14.0769	25.9866	15.6123	10.7088	20.8789	22.1937	19.316
498.608	1.40415	1.79698	0.613453	0.997222	2.42228	0.543176	0.686519	0.842359	1.44775	0.390184	1.41185	1.47615	0.502714	0.504267	2.10887	0.737993	6.90875	24.4226	8.03262	24.0979	1.8847	1.56529	4.47916	3.44935	1.15593	4.1279	13.2277	10.3886	8.11483	16.888	1.87237	1.61791	1.7797	2.0905	3.20881	6.16966	24.6713	5.3464	4.9395	7.24346	7.94747	15.5868	14.4087	26.5147	15.9825	11.29	21.226	22.5386	19.7182
499.197	1.57393	1.84772	0.763243	1.03776	2.41715	0.554438	0.658851	0.814763	1.43813	0.147886	1.47886	1.54038	0.399589	0.402423	2.02047	0.670185	6.87872	23.7059	8.50903	22.8293	1.87461	1.52936	4.37749	3.44811	1.07608	4.14841	13.0457	9.80801	8.08449	18.0382	1.86421	1.59907	1.74258	2.04045	3.3022	6.22602	24.5918	5.34909	4.93726	7.26285	7.95571	16.1539	14.597	27.0249	16.3016	11.469	21.5686	22.6449	20.0989
499.786	0.680499	1.7725	0.50821	1.06836	2.46165	0.516676	0.660477	0.808315	1.42972	-0.727717	0.549954	1.50843	0.444307	0.409924	2.07153	0.658171	6.87743	25.3948	8.31118	23.3151	1.87411	1.57172	4.40746	3.4149	1.11106	4.11503	13.1572	9.85751	8.25923	18.0219	1.85652	1.50462	1.72727	2.01171	3.26269	6.20663	24.7675	5.42028	4.99511	7.29432	8.04437	16.7125	15.169	27.5458	16.745	11.8415	21.7952	22.7479	20.4685
500.375	1.06317	1.82972	-0.486478	1.06752	2.48834	0.556713	0.651178	0.787722	1.40444	-0.25398	0.821004	1.54723	0.429709	0.375014	2.01923	0.700334	6.91726	22.6171	7.92381	21.4545	1.90267	1.58244	4.44517	3.45144	1.07758	4.08946	13.6174	10.1799	8.33579	17.6451	1.88784	1.52806	1.77168	1.99084	3.31024	6.24121	24.6933	5.38725	5.02995	7.34016	8.09199	17.8317	15.4923	27.9568	17.1242	12.1395	22.1525	22.9152	20.8602
500.964	1.13479	1.82707	-0.752856	1.07028	2.57042	0.553373	0.703167	0.844707	1.50353	0.0153766	0.645816	1.50125	0.452053	0.455048	2.10699	0.705271	6.91612	24.3164	7.40741	22.1963	1.89942	1.59352	4.4901	3.54303	1.12973	4.15879	13.9865	10.2285	8.49645	18.5358	1.95469	1.60913	1.74849	2.12925	3.31776	6.2073	24.6215	5.38093	5.06195	7.37864	8.08251	18.6118	15.7072	28.6542	17.6172	12.6818	22.6263	23.2179	21.4106
501.552	0.743028	1.78505	0.386343	1.06689	2.54558	0.537894	0.646541	0.807342	1.42693	-0.775194	0.67548	1.52733	0.470303	0.359319	2.07597	0.711796	6.99909	24.2857	8.21204	23.0997	1.88861	1.61844	4.4083	3.56006	1.06352	4.21328	13.8377	9.98746	8.4883	18.5265	1.94663	1.59207	1.73134	2.10376	3.36764	6.19817	24.6286	5.41109	5.04578	7.4165	8.13081	19.1064	16.0801	29.0822	18.0174	12.992	22.8639	23.3233	21.6679
502.141	0.91945	1.86676	1.14229	1.0816	2.60839	0.515056	0.690387	0.915703	1.47194	-0.0722425	0.968706	1.5793	0.415428	0.470711	2.07321	0.712602	6.98287	24.3839	8.07699	23.1516	1.92584	1.67427	4.46727	3.61026	1.1423	4.24289	13.5455	10.0121	8.64793	19.6708	1.94539	1.62856	1.73742	2.10038	3.39817	6.19789	24.4899	5.43391	5.13166	7.3098	8.16865	19.1114	16.3972	29.5486	18.3017	13.3976	23.2341	23.3928	22.047
502.73	0.238487	1.78322	1.61246	1.0925	2.60517	0.510424	0.671564	0.814092	1.42894	-0.749051	-0.0134359	1.51319	0.402327	0.360381	2.00587	0.638008	6.94731	25.4953	8.50456	23.33	1.91124	1.6114	4.31409	3.47509	1.06812	4.18188	13.6341	9.694	8.59153	20.2433	1.94452	1.5858	1.70639	2.02553	3.40372	6.26355	24.51	5.42966	5.09999	7.32395	8.10351	20.0531	16.7642	29.9279	18.6617	13.7392	23.332	23.7122	22.3212
503.318	0.958371	1.81243	0.540028	1.10515	2.64042	0.519618	0.663071	0.802176	1.52562	-0.539084	-0.0299491	1.50156	0.375555	0.372597	2.10335	0.664985	6.82566	24.4623	7.65514	22.3401	1.93972	1.63088	4.37478	3.53424	1.11449	4.15816	13.6834	10.6918	8.67735	19.5452	1.92962	1.58669	1.75572	2.12788	3.35975	6.19021	24.5135	5.35917	5.18225	7.34566	8.16431	19.8463	16.9065	30.4139	19.1122	14.0263	23.6892	23.7938	22.6779
503.907	0.65264	1.8154	0.569517	1.09966	2.60311	0.49079	0.643728	0.791523	1.47649	-0.935126	0.574713	1.53708	0.369572	0.347454	2.0428	0.649472	6.867	24.8056	7.76532	22.8169	1.87604	1.63791	4.39337	3.47077	1.07142	4.18951	13.5496	10.4617	8.71481	19.9512	1.92913	1.54867	1.68506	2.05223	3.4705	6.27333	24.5516	5.39003	5.19308	7.41536	8.16432	20.8228	17.3087	30.9201	19.3619	14.3878	23.8365	23.7935	23.0064
504.495	1.31749	1.8272	0.1221	1.11962	2.66547	0.572504	0.720052	0.901661	1.55383	-0.154273	0.709658	1.52089	0.472283	0.444198	2.19152	0.736919	6.86793	24.5072	7.97139	22.1786	1.97761	1.73086	4.47588	3.63932	1.1631	4.28944	14.4246	10.9349	8.74181	20.1116	2.12405	1.68329	1.81503	2.17801	3.44874	6.314	24.628	5.44062	5.25708	7.39448	8.20247	22.3388	17.5578	31.3776	19.7941	14.6802	24.3431	23.9589	23.4907
505.084	0.539579	1.85114	0.604991	1.13449	2.63989	0.571886	0.69225	0.842705	1.51022	-0.994755	0.774703	1.568	0.462471	0.390159	2.11566	0.66468	6.93266	25.9726	8.63793	24.2837	1.89713	1.70534	4.49994	3.53845	1.06216	4.26717	13.6673	10.9091	8.86994	20.0487	2.06359	1.62617	1.77245	2.12189	3.57867	6.40175	24.8088	5.52221	5.32606	7.48399	8.26712	22.382	18.1234	31.5763	20.2039	14.9771	24.4777	23.9363	23.7804
505.672	0.838378	1.87879	0.662829	1.13825	2.64089	0.522823	0.708589	0.904023	1.56736	-0.493341	0.63862	1.58536	0.470438	0.445077	2.14201	0.677284	6.96162	26.8795	7.80569	24.202	1.93877	1.68782	4.4988	3.61768	1.19353	4.31129	14.1919	11.2591	9.03839	21.8385	2.0947	1.66967	1.7788	2.1432	3.57669	6.37067	24.7615	5.47028	5.40472	7.56664	8.37616	22.5636	18.6057	31.9772	20.6207	15.332	24.5983	24.0577	24.2239
506.261	0.650531	1.88436	0.99955	1.17203	2.71006	0.515957	0.659861	0.837763	1.48179	-1.34571	0.264677	1.54047	0.371219	0.334222	2.05249	0.631614	6.98539	25.9883	8.0054	23.5029	1.93793	1.67369	4.44596	3.52912	1.05624	4.27164	13.8206	10.6413	9.10538	22.2242	2.05466	1.62936	1.75535	2.10724	3.6649	6.47958	24.7986	5.57456	5.46601	7.64148	8.44291	23.4638	18.9051	32.5863	21.0094	15.7108	24.9946	24.1103	24.4388
506.849	0.852623	1.86103	1.02098	1.1463	2.66432	0.541916	0.691111	0.901379	1.57454	-0.437658	0.337159	1.55526	0.507722	0.418494	2.18995	0.768686	6.98361	26.7496	8.21422	24.4385	1.9417	1.76465	4.50664	3.63069	1.17102	4.32198	14.9031	11.217	9.14244	22.675	2.10931	1.66352	1.8145	2.2193	3.6339	6.43355	24.7533	5.58751	5.51462	7.67018	8.36078	24.0355	19.0716	32.9425	21.387	16.1269	25.1846	24.4076	24.9053
507.438	0.426446	1.86441	-0.560713	1.19425	2.71802	0.559747	0.683286	0.8725	1.51531	-0.628276	0.683616	1.565	0.411853	0.322999	2.0313	0.672704	6.98967	26.6569	7.51907	23.5775	1.99355	1.74794	4.47218	3.6237	1.09069	4.31564	13.9751	11.2439	9.04461	21.0405	2.17785	1.637	1.79715	2.15383	3.76833	6.49885	24.7235	5.53767	5.52833	7.57878	8.44527	24.9162	19.2772	33.1531	21.6501	16.3513	25.2366	24.3134	25.1366
508.026	0.46716	1.79129	0.16975	1.19347	2.72814	0.504152	0.63863	0.917128	1.52922	-0.702286	0.51666	1.5121	0.408646	0.466944	2.10129	0.618422	6.86163	25.2589	7.01918	23.8839	2.01989	1.78422	4.43368	3.57164	1.08745	4.29616	14.3737	11.1345	9.10377	21.6092	2.10738	1.62761	1.78678	2.15606	3.70209	6.47578	24.6479	5.53511	5.5691	7.55136	8.46911	25.5638	19.4334	33.6079	22.082	16.6491	25.5225	24.3686	25.3869
508.614	0.586928	1.84484	0.460903	1.19407	2.69745	0.523319	0.607596	0.822072	1.5	-0.253576	0.635364	1.56859	0.440006	0.351575	2.03704	0.626143	6.87506	26.2079	7.72409	24.5391	2.01164	1.80862	4.46898	3.54624	1.08455	4.26437	14.5279	11.1488	9.09688	23.363	2.12852	1.61588	1.74126	2.10314	3.80938	6.49709	24.7841	5.63727	5.70877	7.68712	8.56048	26.1268	19.8287	33.8542	22.443	16.7743	25.6389	24.2977	25.6348
509.203	1.1908	1.88013	0.258752	1.21782	2.63156	0.540387	0.694833	0.87209	1.56382	0.0868008	0.832746	1.50645	0.44018	0.404481	2.13122	0.670298	6.83297	26.6591	8.6758	23.7595	2.01226	1.78174	4.49594	3.56031	1.09993	4.3213	15.2335	11.7941	9.24395	22.6256	2.15486	1.62261	1.81965	2.16685	3.81761	6.62951	24.8863	5.69922	5.70545	7.73756	8.60281	25.7527	20.2106	34.0828	22.8713	16.945	25.6735	24.2544	25.9078
509.791	0.991736	1.91233	1.47187	1.27367	2.7016	0.549338	0.638151	0.830165	1.55017	0.199397	1.06782	1.60084	0.453833	0.393331	2.11135	0.65689	6.96896	27.1172	8.72245	25.3843	2.02525	1.82517	4.48894	3.53255	1.10055	4.2895	15.4952	12.3783	9.32707	23.0931	2.19113	1.62827	1.82765	2.14562	3.91351	6.67618	25.098	5.76072	5.8352	7.85605	8.72781	26.5329	20.67	34.4586	23.1606	17.3346	25.9617	24.3154	26.2066
510.379	1.31179	1.9287	0.478219	1.26967	2.76215	0.603465	0.752508	0.987976	1.68248	0.29621	1.10285	1.61147	0.523989	0.488277	2.23365	0.756705	7.02231	27.378	9.22065	22.2671	2.06316	1.88595	4.61289	3.63675	1.21849	4.4503	15.8367	12.8719	9.45357	22.9545	2.27197	1.75418	1.94609	2.29296	4.04725	6.73524	25.1632	5.80278	5.98748	7.90495	8.85857	27.9284	21.089	34.8353	23.5058	17.8258	26.2578	24.6504	26.6749
510.967	1.09245	1.97042	1.93667	1.25367	2.76396	0.533676	0.690813	0.868897	1.59995	0.155674	0.734672	1.6252	0.421168	0.389568	2.11333	0.652519	7.02819	28.3046	8.34614	24.2084	2.13066	1.85109	4.55885	3.6215	1.12055	4.45613	15.2752	12.4785	9.46431	23.4937	2.21086	1.68949	1.84778	2.21281	4.05452	6.87946	25.1813	5.85943	6.09516	7.93557	8.90675	28.1387	21.3388	35.0805	23.666	18.0617	26.4955	24.6606	27.0531
511.555	1.442	1.88875	0.749649	1.22759	2.82074	0.578281	0.729769	0.97985	1.67624	-0.131856	0.597559	1.5616	0.521306	0.484584	2.27247	0.736001	6.92284	28.1743	8.62096	24.1762	2.10086	1.97098	4.68166	3.71072	1.21235	4.51556	16.4567	12.574	9.54397	23.1298	2.29005	1.75458	1.89442	2.29124	4.1529	6.81121	25.1194	5.91675	6.12617	7.93941	8.9974	28.5314	21.4597	35.5679	23.9568	18.4451	26.7689	24.8261	27.3831
512.143	0.734047	1.94328	1.01884	1.2409	2.73797	0.567622	0.686098	0.872404	1.64314	-0.17517	0.934242	1.61459	0.432788	0.418082	2.16837	0.712209	6.99115	26.5436	7.39237	23.5483	2.05584	1.98499	4.62373	3.64613	1.13652	4.47622	15.7347	12.4093	9.48921	23.3875	2.26426	1.73048	1.88257	2.22674	4.2846	6.93576	25.2696	5.9852	6.19807	8.0475	9.04502	28.0995	21.5104	35.7798	24.1487	18.7175	26.9272	24.8839	27.4318
512.732	1.41144	1.94197	0.454236	1.22145	2.76937	0.514395	0.642743	0.900583	1.65638	0.198567	0.694985	1.58938	0.416061	0.399838	2.18107	0.679475	6.87719	27.2541	9.25884	24.8618	2.1256	1.92887	4.56916	3.60512	1.10018	4.44925	15.9873	13.2503	9.54394	24.5439	2.19522	1.6939	1.84769	2.18221	4.35064	7.01354	25.1229	5.98218	6.32441	8.05469	9.13035	29.8065	21.7575	36.086	24.5669	18.9269	26.9702	24.7843	27.6029
513.32	1.48115	1.95956	0.883432	1.28807	2.8008	0.587536	0.672776	0.93522	1.63807	0.299409	1.69577	1.58917	0.462239	0.404026	2.16913	0.736603	7.05962	29.8196	9.04395	25.3725	2.1092	1.98021	4.63743	3.68752	1.1671	4.48358	16.2873	13.492	9.64777	24.5714	2.29186	1.73156	1.94355	2.23268	4.39074	7.1029	25.3611	6.07962	6.49029	8.2744	9.27931	30.288	22.2279	36.4548	24.8824	19.1495	27.0405	24.7823	27.9066
513.908	0.652533	2.00504	1.57376	1.32444	2.86624	0.543181	0.710173	0.938472	1.68816	-0.347271	0.182037	1.64968	0.461536	0.428269	2.24086	0.691796	7.1215	28.7504	8.5891	25.1409	2.15884	2.01132	4.67747	3.70965	1.14963	4.59321	15.8596	13.3083	9.82324	25.8378	2.26795	1.76901	1.91646	2.26207	4.51494	7.15252	25.422	6.17796	6.58791	8.30968	9.42287	29.8597	22.6981	36.6325	25.2841	19.4777	27.2065	25.0973	28.2519
514.496	0.43681	1.9862	0.4001	1.31309	2.88971	0.583954	0.677726	0.929627	1.66976	-0.100348	1.00348	1.60637	0.482945	0.380302	2.15037	0.669011	7.12941	28.4321	8.91056	23.9477	2.2057	2.05077	4.65016	3.68699	1.11188	4.57187	16.0616	12.7974	9.78285	24.3144	2.32337	1.73272	1.90773	2.25162	4.66385	7.25729	25.3193	6.22053	6.66788	8.36254	9.4944	30.6298	22.7619	36.8444	25.4581	19.7726	27.5066	25.156	28.5173
515.084	1.05358	1.91662	1.59679	1.36145	2.90942	0.545331	0.699097	0.966398	1.73027	-0.505097	1.004	1.61769	0.440085	0.441629	2.19628	0.698446	7.12544	29.2119	9.27333	25.745	2.25091	2.03235	4.75844	3.76782	1.1699	4.58696	16.6186	14.1737	9.86303	26.1464	2.31404	1.81235	1.94881	2.33168	4.71965	7.2439	25.4374	6.29184	6.80877	8.49942	9.71901	30.6746	22.9323	37.2607	25.8321	20.1464	27.7293	25.1993	28.7434
515.671	-0.26188	1.95768	0.807018	1.39799	2.97868	0.534305	0.694022	0.890564	1.72322	-1.37647	-0.376852	1.65745	0.476234	0.352843	2.15338	0.66786	7.10309	29.1316	9.92105	25.5877	2.18595	2.07773	4.62287	3.75755	1.17192	4.64678	15.8022	12.2253	9.8702	26.4298	2.30735	1.79163	1.96217	2.34168	4.94113	7.26617	25.4028	6.33985	6.89435	8.47625	9.78862	30.4388	23.0332	37.5089	26.1059	20.3617	27.872	25.4403	28.966
516.259	0.490988	1.95592	1.52434	1.32602	2.90065	0.56214	0.724129	0.98517	1.75556	-0.912287	0.538503	1.56574	0.53281	0.464512	2.26876	0.661529	7.12896	29.6844	9.56498	25.7443	2.18172	2.15965	4.68316	3.84984	1.23238	4.6742	16.3166	12.7213	9.88865	26.2079	2.34921	1.83006	2.00319	2.4082	4.94672	7.34151	25.4618	6.42398	6.99396	8.60121	9.92276	31.6418	23.2043	37.6437	26.322	20.6253	28.07	25.4843	29.0908
516.847	0.73365	1.98491	0.160585	1.37147	3.02405	0.533626	0.669182	0.884536	1.64737	0.14799	0.982399	1.59002	0.457001	0.305669	2.19285	0.660418	7.0646	26.6839	9.07307	25.3903	2.23797	2.11731	4.63136	3.82587	1.11717	4.70131	16.6032	13.952	9.85291	26.675	2.30971	1.78694	1.98693	2.30737	5.04239	7.45424	25.5402	6.47144	7.12713	8.72144	10.0174	31.8146	23.1904	37.9261	26.5342	20.7434	28.1425	25.4778	29.2239
517.435	0.717845	1.90923	0.413018	1.38308	2.9622	0.56575	0.78148	0.944195	1.74619	-0.397485	0.886925	1.58347	0.536129	0.497167	2.28871	0.715132	6.92911	28.3331	8.95424	25.5576	2.28158	2.21318	4.73774	3.84983	1.15497	4.78437	16.0032	13.4848	9.80386	26.2514	2.38125	1.83386	2.03737	2.39785	5.13688	7.44506	25.4631	6.52553	7.24303	8.78486	10.0865	32.4484	23.1695	38.0274	26.6297	20.8876	28.2273	25.4477	29.4648
518.023	0.879734	1.95688	1.01253	1.39841	2.93899	0.577571	0.716577	0.930455	1.70648	-0.0611296	0.744186	1.61089	0.483675	0.434962	2.19873	0.690923	6.96453	28.7182	8.79022	24.6906	2.25132	2.19477	4.72953	3.79258	1.19521	4.70928	16.2206	13.5654	9.64534	26.5732	2.35266	1.84722	2.01029	2.33587	5.33323	7.65971	25.7567	6.67957	7.34863	8.98589	10.1896	32.3615	23.2559	38.1391	26.6571	20.9584	28.2556	25.2286	29.4726
518.611	1.34643	1.94761	1.19661	1.43108	2.99518	0.590727	0.761649	0.985953	1.77628	0.810607	1.44032	1.56506	0.555497	0.477914	2.24947	0.735999	6.80749	28.5723	8.95551	24.8234	2.31531	2.25665	4.77372	3.80447	1.20099	4.76048	15.9167	13.9269	9.6978	25.5235	2.40035	1.87466	2.0534	2.43614	5.4368	7.75107	25.8712	6.74413	7.50524	9.03835	10.4226	32.138	23.3271	38.2337	26.8885	21.0266	28.3645	25.0992	29.7069
519.198	1.94288	1.97871	0.8013	1.42033	2.93246	0.536525	0.685863	0.934956	1.69953	1.06928	2.00613	1.58797	0.441803	0.416369	2.16436	0.677028	6.86113	27.6589	8.1755	24.0334	2.28514	2.23316	4.71039	3.71316	1.16451	4.7234	16.887	14.5726	9.71554	25.0813	2.3055	1.81128	1.98894	2.32981	5.58786	7.90615	26.1487	6.88256	7.7394	9.20328	10.6146	31.8826	23.7983	38.3484	27.1545	21.0265	28.2827	24.9609	29.8344
519.786	2.19277	2.08003	1.5758	1.41669	2.94213	0.509311	0.703407	0.934642	1.73495	1.04548	2.01265	1.63884	0.456893	0.406937	2.16586	0.709186	7.08199	30.4434	10.0962	25.0581	2.31597	2.25456	4.77488	3.71359	1.19216	4.77428	17.3659	15.4296	10.1276	26.8163	2.36096	1.80259	2.03941	2.40553	5.70758	8.04314	26.479	7.08163	7.94187	9.45452	10.9335	34.5596	24.7756	38.4122	27.4976	21.1612	28.221	25.093	30.001
520.374	2.23772	2.11573	0.865774	1.47034	3.03282	0.623527	0.761919	0.990817	1.79372	1.16819	1.92157	1.74263	0.51055	0.455646	2.21195	0.728581	7.34374	30.5106	8.71461	26.2765	2.37403	2.29934	4.86443	3.79573	1.17619	4.83885	17.626	15.7268	10.3011	28.8359	2.42772	1.90403	2.07661	2.443	5.90786	8.17776	26.5507	7.21405	8.15402	9.62047	11.1883	34.4806	25.2405	38.5079	27.8696	21.5078	28.3621	25.3804	30.3046
520.961	0.959398	2.13126	0.922589	1.41834	3.04352	0.506316	0.669703	0.979861	1.82897	0.506562	0.913347	1.71948	0.502608	0.455737	2.29517	0.695522	7.31122	29.9914	8.82947	24.4846	2.35216	2.3382	4.86481	3.79154	1.19369	4.88077	16.7907	14.6903	10.3058	27.5263	2.4246	1.93635	2.09451	2.5088	6.08377	8.24013	26.5008	7.30515	8.1759	9.73677	11.2788	33.5815	24.9529	38.7352	27.8047	21.8516	28.5426	25.4886	30.5067
521.549	0.384871	2.08044	1.87398	1.46393	3.02073	0.621701	0.70312	0.908719	1.81348	-0.135674	1.02725	1.69422	0.483098	0.411709	2.24518	0.710882	7.2615	29.4058	9.37768	26.2122	2.39956	2.37039	4.83339	3.88433	1.21448	4.95252	16.6934	14.8881	10.2838	27.7114	2.44807	1.92295	2.11273	2.44068	6.22829	8.32479	26.4677	7.37075	8.36702	9.84447	11.4225	33.7219	24.8993	39.0512	27.8381	22.1076	28.7995	25.8189	30.6309
522.136	0.593699	2.00388	1.90736	1.47619	3.12385	0.589285	0.723652	0.997483	1.85612	-1.01693	-0.0529038	1.6858	0.552141	0.48071	2.28965	0.762341	7.23383	29.4598	10.1378	26.9434	2.37767	2.40973	4.89861	3.99094	1.22251	5.07313	16.1592	14.7014	10.2542	27.3682	2.4956	1.95481	2.14879	2.57622	6.46248	8.33172	26.4278	7.33747	8.43418	9.95602	11.5341	33.7615	24.8035	39.2135	27.9993	22.3606	29.0028	25.8201	30.7035
522.724	0.44683	2.04079	1.36533	1.54092	3.20293	0.586617	0.704052	0.988876	1.80853	-0.539795	0.443831	1.68218	0.507265	0.445998	2.29269	0.69242	7.32512	27.9189	8.17542	24.849	2.47334	2.469	4.90757	3.91455	1.20399	5.04691	16.6707	14.0197	10.1862	27.4141	2.4608	1.96891	2.15303	2.54995	6.58728	8.46359	26.6026	7.56959	8.61491	10.0582	11.8085	34.31	24.7895	39.5138	28.315	22.5568	29.1217	25.9292	30.7805
523.311	0.101906	2.07026	0.52343	1.47403	3.12802	0.551057	0.650683	0.939982	1.84947	-0.251768	0.212804	1.61452	0.514815	0.397786	2.31918	0.729873	7.19403	28.4397	8.64905	24.9169	2.45286	2.44403	4.96494	3.94274	1.2122	5.01212	16.0352	14.135	10.289	28.4397	2.4786	1.98853	2.14619	2.61487	6.67014	8.45535	26.7645	7.66956	8.66926	10.1627	11.9192	34.3394	24.9395	39.5034	28.4066	22.6488	29.1513	25.8271	30.8886
523.899	-0.0149249	2.05044	2.38582	1.52894	3.16356	0.539501	0.751394	0.977503	1.82079	-0.399988	0.680577	1.62554	0.466991	0.413859	2.25244	0.73694	7.17015	29.4959	9.42887	26.0806	2.4789	2.4822	4.94605	4.00254	1.16509	5.03397	16.2861	14.1817	10.2162	29.0873	2.43574	2.00885	2.22543	2.56718	6.81811	8.66582	26.7596	7.74499	8.79498	10.3842	12.0276	34.2079	25.0293	39.6635	28.5831	22.6462	29.242	25.9382	30.9531
524.486	0.286558	2.03917	1.32525	1.48899	3.1293	0.528725	0.689969	1.00694	1.86289	-0.383987	0.27223	1.66825	0.48684	0.447831	2.30031	0.665491	7.21318	29.5192	9.00202	26.602	2.52516	2.49644	4.90764	4.00911	1.2197	5.16898	16.0501	13.6229	10.2345	28.202	2.49054	2.0159	2.23628	2.64191	6.97382	8.72739	26.9375	7.83	9.01361	10.4837	12.2571	35.0345	25.1376	39.5716	28.4338	22.761	29.1928	25.9857	31.0015
525.074	-0.0986301	2.06554	1.22908	1.5024	3.1232	0.584191	0.727991	0.980514	1.85491	-0.673973	0.452055	1.63014	0.49858	0.41884	2.27583	0.703839	7.08123	29.6863	8.89006	25.1697	2.52971	2.53994	4.95912	3.99994	1.23571	5.16342	15.9726	13.7753	10.0726	29.068	2.4932	2.02219	2.23644	2.64993	7.13756	8.86597	26.8875	7.96108	9.14833	10.5623	12.4146	34.3753	24.9819	39.8152	28.5982	22.8139	29.3697	25.7849	31.2903
525.661	1.08901	2.00667	1.22362	1.50384	3.12191	0.568266	0.744688	1.01629	1.89596	0.644807	1.35887	1.56526	0.55921	0.448492	2.31537	0.720032	6.92526	28.2274	9.36165	23.9091	2.5345	2.58347	5.02033	4.03946	1.24388	5.19887	16.5835	14.8043	9.86243	27.4634	2.47744	2.00549	2.27538	2.68216	7.25899	8.93187	27.0113	8.00554	9.14351	10.5645	12.4972	34.6046	24.5152	39.7316	28.4856	22.7505	29.1658	25.5792	31.277
526.248	1.57351	2.0551	1.57833	1.55492	3.09718	0.553598	0.70625	0.931805	1.82971	1.01113	1.74685	1.57213	0.489695	0.39921	2.25166	0.682299	6.93284	28.7032	9.55529	24.8534	2.55408	2.56375	4.92453	3.95688	1.19679	5.13451	16.9639	14.8261	9.92711	27.4821	2.44337	2.00879	2.21581	2.62381	7.42947	9.08944	27.4836	8.21878	9.45961	10.8634	12.7736	34.8061	25.0631	39.9132	28.6802	22.4769	29.2368	25.4844	31.0889
526.835	2.03707	2.13873	1.32594	1.53636	3.11589	0.571836	0.742188	0.983654	1.8684	1.37363	2.56028	1.62956	0.528658	0.445652	2.28744	0.742377	7.2206	30.6831	10.5924	25.813	2.68715	2.58916	5.02779	3.98917	1.27882	5.23948	17.5498	16.3415	10.3654	28.3539	2.50847	2.03285	2.27139	2.70917	7.53962	9.28763	27.9284	8.44986	9.66027	11.1483	13.0991	35.5688	26.1874	39.8895	29.0318	22.5524	29.249	25.547	31.559
527.423	1.75401	2.18783	2.11356	1.58368	3.21279	0.59279	0.772974	1.01483	1.91171	1.40593	2.75547	1.74475	0.567116	0.461804	2.32144	0.747929	7.46431	30.8766	10.1517	26.9671	2.67931	2.67405	5.16687	4.08089	1.26658	5.34386	18.1604	16.3617	10.5277	30.4276	2.52708	2.11359	2.32977	2.76695	7.76283	9.46909	27.94	8.55878	9.84901	11.3513	13.2856	36.14	26.2392	39.6958	29.081	23.0912	29.305	25.7196	31.8635
528.01	1.90048	2.10354	1.60804	1.57142	3.1915	0.547859	0.741917	1.02363	1.90336	1.73966	1.97501	1.65719	0.530841	0.454736	2.30152	0.698954	7.09079	28.3258	8.90241	25.1203	2.69413	2.69315	5.09611	4.09865	1.26444	5.3232	17.0141	15.6393	10.0289	27.4054	2.51271	2.10272	2.31508	2.75503	7.82615	9.45445	27.7149	8.47953	9.7785	11.1563	13.2114	36.0425	25.0613	40.0227	28.8322	23.2426	29.6195	25.8845	31.8942
528.597	2.21954	1.96634	1.3327	1.56507	3.14102	0.537895	0.709332	0.971451	1.82996	1.82335	2.90587	1.50905	0.47321	0.437772	2.22895	0.681535	6.58278	27.3065	9.40404	22.8339	2.70825	2.65487	5.05702	4.02681	1.19409	5.2754	16.8225	15.3055	9.2465	25.5902	2.49678	2.04922	2.29118	2.73282	7.80083	9.38682	27.5643	8.37906	9.66593	11.0173	12.9479	34.7467	23.8157	40.0879	28.4745	23.0025	29.6272	25.4537	31.8021
529.184	3.23097	2.02077	1.49117	1.58985	3.07149	0.544907	0.710676	0.99701	1.84259	2.50993	3.28221	1.50831	0.509874	0.454876	2.21474	0.694334	6.67052	28.9531	9.66716	24.6018	2.69913	2.6914	5.01873	4.00368	1.23769	5.29277	17.0726	15.7404	9.54834	27.35	2.47721	2.02615	2.26561	2.74083	7.99702	9.68936	28.5523	8.76291	10.013	11.4395	13.3928	35.4391	24.9403	40.5299	29.0241	22.6323	29.6607	25.2278	31.66
529.771	3.54848	2.29115	2.28159	1.63688	3.16855	0.526638	0.706656	0.964634	1.84778	3.31219	4.38604	1.76089	0.50581	0.426819	2.22202	0.68773	7.53123	33.2033	10.5532	28.2268	2.76746	2.6837	5.11749	4.00554	1.2308	5.3746	19.8367	18.1891	10.8392	30.7513	2.47542	2.05513	2.30082	2.74587	8.36999	10.0979	29.7311	9.30256	10.5882	12.2276	14.2968	37.9109	28.0212	40.7364	30.207	22.9746	29.7945	25.7604	32.1712
530.358	3.38415	2.42282	2.23623	1.65112	3.29993	0.541037	0.729099	1.00819	1.9171	3.13786	3.97022	1.92972	0.523948	0.454522	2.30148	0.717885	8.10907	35.1098	11.4209	29.5997	2.85285	2.73864	5.23275	4.05374	1.27972	5.44164	21.2171	19.1647	11.5191	32.0691	2.54345	2.18415	2.38559	2.8533	8.47133	10.1555	29.3092	9.37632	10.7103	12.3797	14.588	38.6954	29.1544	39.9517	30.2827	23.3339	29.3678	25.9977	32.3377
530.945	2.3274	2.32025	2.07918	1.69439	3.35091	0.607879	0.762418	1.02757	1.96375	2.18428	3.02937	1.84082	0.543003	0.482537	2.34618	0.752671	7.73282	31.5152	11.2361	27.618	2.88557	2.8269	5.30019	4.19486	1.31812	5.59894	19.4728	18.241	10.7826	31.126	2.61679	2.23627	2.44267	2.91066	8.49113	9.95709	28.7468	9.18459	10.5249	12.1103	14.3629	37.2112	27.3053	39.9078	29.7543	23.6603	29.52	26.077	32.3832
531.532	1.34177	2.19757	1.2538	1.67248	3.2607	0.548078	0.729943	0.983942	1.94887	1.25729	2.2592	1.69966	0.529648	0.464327	2.31968	0.71088	7.45009	29.8205	9.35101	26.7606	2.92005	2.81115	5.22662	4.20566	1.27211	5.58591	18.1895	16.4961	10.5696	30.1077	2.57405	2.20694	2.42059	2.89796	8.51575	9.93449	28.5459	9.1343	10.4186	11.9609	14.2609	36.0018	26.6799	40.2572	29.6438	23.5632	29.7126	25.8554	32.1926
532.119	0.97562	2.21463	1.64353	1.61523	3.28364	0.569525	0.739445	1.01399	1.95107	0.737612	2.32433	1.70076	0.541759	0.443396	2.32748	0.732222	7.46783	30.0134	10.1922	27.5219	2.82455	2.85885	5.21421	4.28188	1.26224	5.59192	17.6384	16.0538	10.4949	29.723	2.58205	2.22499	2.43673	2.9027	8.60617	9.89722	28.5301	9.13093	10.4889	12.0954	14.3083	36.7198	26.5614	40.4048	29.6718	23.4675	29.5772	25.8611	31.8703
532.706	1.25371	2.15004	1.78551	1.64867	3.24395	0.558059	0.756882	1.0195	1.97334	0.800691	2.21033	1.63188	0.575883	0.482083	2.37009	0.737818	7.29989	31.3469	9.74279	26.4496	2.88227	2.88957	5.26665	4.28477	1.29024	5.63615	18.142	16.5048	10.3578	29.8082	2.60264	2.26072	2.50681	2.96227	8.64021	9.98233	28.462	9.14739	10.4443	12.0506	14.3289	37.0193	26.24	40.5044	29.5984	23.5882	29.845	25.8437	31.9545
533.293	1.97373	2.10899	1.47206	1.68173	3.28242	0.574488	0.731988	0.99305	1.92028	1.7379	2.64132	1.58735	0.513184	0.435729	2.2976	0.717462	7.02155	29.4162	9.59082	25.6387	2.95844	2.93273	5.22159	4.24317	1.29683	5.63045	16.9491	15.9749	9.9406	28.3383	2.55591	2.20942	2.45281	2.94913	8.69005	9.98416	28.3498	9.08143	10.4187	11.9835	14.2071	36.3363	25.446	40.5998	29.4669	23.5715	29.8399	25.8042	32.11
533.88	2.65628	2.1209	1.2688	1.6589	3.17855	0.554797	0.726577	0.984973	1.89286	2.17679	3.32239	1.60227	0.512773	0.456493	2.29076	0.693151	6.97695	28.2196	9.39284	25.014	2.98312	2.8967	5.22518	4.23637	1.27296	5.5843	17.9646	16.157	9.9692	28.5181	2.55795	2.17318	2.43467	2.97297	8.75626	10.0877	28.9193	9.25901	10.6061	12.1475	14.3461	36.0464	25.6541	40.7961	29.5639	23.2547	29.8575	25.4937	32.0074
534.467	2.82091	2.29216	2.31667	1.70955	3.26025	0.535667	0.702752	0.967067	1.91662	2.71246	3.70635	1.76653	0.521593	0.427608	2.25703	0.670588	7.54005	31.7817	10.6667	27.818	3.01005	2.92819	5.26057	4.24067	1.26384	5.66584	18.9592	18.1809	10.7985	31.6564	2.51893	2.21108	2.47086	2.93401	8.96368	10.3606	29.5252	9.59146	10.9656	12.6226	14.9175	37.7703	27.7654	40.8123	30.2112	23.2987	29.8384	25.7508	32.3437
535.054	2.50417	2.41631	2.48411	1.7193	3.4042	0.564753	0.744839	1.02876	1.98702	2.10555	3.4854	1.91371	0.554662	0.466566	2.38194	0.717916	8.09281	34.404	11.9887	30.8233	3.09808	2.95469	5.44479	4.37641	1.32651	5.8238	20.8136	18.9704	11.4726	33.6956	2.62982	2.34874	2.57756	3.07901	9.0876	10.4225	29.5681	9.69427	11.1047	12.8794	15.2971	38.8198	28.7016	40.5178	30.5452	23.9701	29.8085	26.1642	32.698
535.64	0.739346	2.36128	1.68401	1.75749	3.44806	0.642438	0.779658	1.07614	2.07244	1.17412	2.03901	1.8109	0.55981	0.495399	2.39832	0.793738	7.83617	30.3836	10.9168	28.2965	3.11424	3.0675	5.4137	4.48428	1.33305	5.95257	18.4813	16.533	10.939	32.0026	2.66961	2.43136	2.65843	3.1463	9.11129	10.2381	29.0458	9.55344	10.8899	12.5877	15.0108	37.7764	27.3177	40.5137	29.9345	24.2828	30.0404	26.3767	32.6365
536.227	0.345385	2.21971	2.58468	1.70824	3.44961	0.568628	0.731719	1.03719	2.01942	0.581439	2.00522	1.73317	0.538348	0.479154	2.37451	0.706086	7.49274	30.5401	10.5768	26.561	3.11419	3.10575	5.37186	4.5329	1.31538	5.88109	17.6072	16.248	10.5256	29.9347	2.65046	2.34663	2.60603	3.15818	9.10279	10.1243	28.6559	9.38593	10.7676	12.2945	14.8375	37.1798	26.3683	40.7379	29.7304	24.1574	30.0792	26.2456	32.4611
536.814	0.400639	2.13145	0.913296	1.7551	3.36321	0.57308	0.728526	1.02507	1.98314	0.904175	1.99225	1.64412	0.56854	0.447692	2.339	0.736685	7.24671	27.8022	9.67264	25.0504	3.12717	3.10611	5.31868	4.5428	1.28602	5.88275	16.6539	15.5155	10.087	28.9942	2.65707	2.39667	2.58315	3.10654	9.04722	10.1445	28.6328	9.35708	10.6687	12.2676	14.7287	36.1933	25.6534	40.8851	29.6339	23.8808	29.9511	25.9394	32.1948
537.401	1.60629	2.22451	2.1369	1.75557	3.3767	0.558848	0.739242	1.03193	1.97533	1.62444	2.57006	1.66037	0.508462	0.444087	2.35988	0.719785	7.30159	29.0774	10.26	25.3013	3.18806	3.05595	5.37527	4.47287	1.32437	5.87323	18.1883	16.5221	10.3828	30.785	2.62275	2.35528	2.57537	3.11273	9.1318	10.2852	29.1842	9.50821	10.8716	12.5458	14.8887	36.8484	26.6171	41.1101	30.0576	23.7291	30.1244	25.9004	32.2434
537.987	1.53428	2.35601	1.63127	1.78725	3.40209	0.572149	0.750666	1.04845	2.01571	1.39634	2.61885	1.81007	0.545117	0.481772	2.37493	0.757662	7.79247	33.0067	11.8426	29.0821	3.23233	3.1235	5.43242	4.50076	1.32429	5.95422	18.912	17.5648	11.0597	32.8796	2.63402	2.43727	2.64492	3.1819	9.26979	10.4299	29.5196	9.76122	11.1117	12.8257	15.3322	38.2341	28.0486	40.9931	30.452	23.9636	30.0627	25.9657	32.4948
538.574	0.482787	2.40893	3.79185	1.77065	3.50383	0.56429	0.735412	1.03903	2.09358	0.701133	2.10582	1.86802	0.557492	0.485248	2.44008	0.773975	8.02737	32.8829	12.7135	29.1112	3.2806	3.18211	5.54408	4.60275	1.3759	6.02339	19.047	17.4289	11.2028	34.241	2.63135	2.49088	2.65589	3.26974	9.35766	10.4115	29.3623	9.7856	11.0583	12.819	15.3854	37.8393	27.978	40.8167	30.3952	24.3409	30.0552	26.348	32.7161
539.16	-0.274515	2.26054	1.50094	1.84827	3.56904	0.620461	0.783621	1.08982	2.11882	0.254705	1.46597	1.81567	0.575319	0.436274	2.45064	0.782566	7.83044	32.1607	10.9443	28.1504	3.29466	3.2531	5.4904	4.71175	1.30355	6.06978	17.7444	16.8388	10.8704	34.334	2.75345	2.5817	2.69715	3.33359	9.3235	10.4196	29.0213	9.58483	10.9609	12.6649	15.1431	38.3274	27.1697	41.2302	30.2876	24.5499	30.3245	26.4316	32.5993
539.747	-0.715914	2.20747	0.775131	1.70921	3.5313	0.605626	0.761311	1.04764	2.0964	0.061364	0.584419	1.7657	0.623294	0.513562	2.47931	0.767174	7.62293	31.0705	9.94615	27.0806	3.31199	3.25164	5.57082	4.79422	1.35624	6.12059	17.778	15.0693	10.7965	32.8166	2.71446	2.60188	2.73039	3.36018	9.28554	10.2537	28.8869	9.50593	10.8728	12.564	15.0565	36.7921	26.7325	41.3641	30.2457	24.7372	30.4316	26.6243	32.6813
540.333	-0.471724	2.22038	0.879699	1.81753	3.48892	0.572246	0.699496	0.998551	2.08926	0.260836	0.976747	1.74378	0.493897	0.418294	2.4482	0.729173	7.53807	29.2556	10.3759	27.0075	3.35895	3.21941	5.57362	4.80417	1.315	6.09826	17.8256	15.886	10.5476	30.594	2.70629	2.52769	2.76465	3.3417	9.27651	10.2901	29.0099	9.55906	10.9051	12.5655	15.1265	36.295	26.4768	41.2991	30.0166	24.579	30.3026	26.4548	32.4799
540.92	0.526831	2.13023	1.4468	1.84122	3.45705	0.573084	0.738003	1.07591	2.07309	0.300713	1.3264	1.62541	0.54622	0.443562	2.42979	0.751069	7.28332	28.6138	10.4751	25.8466	3.37145	3.24199	5.57052	4.84638	1.32282	6.12534	16.3178	15.1382	10.2282	31.1979	2.7239	2.51045	2.7433	3.33058	9.1993	10.2077	28.8912	9.51447	10.7717	12.3771	14.8321	36.0436	25.8008	41.1535	29.8358	24.4126	30.2823	26.1941	32.4852
541.506	1.42838	2.1018	1.29401	1.80536	3.3423	0.582344	0.726156	1.04507	2.05518	1.75257	2.91765	1.554	0.568153	0.440342	2.36833	0.741442	6.92238	27.607	9.40163	23.4885	3.37299	3.28235	5.52272	4.74499	1.33741	6.07202	17.1702	15.3156	9.63675	29.5971	2.68153	2.51743	2.74305	3.34401	9.08857	10.3063	28.9441	9.45334	10.6889	12.3057	14.6847	36.1934	24.9945	41.2686	29.6605	24.0406	30.3095	25.7846	32.3395
542.093	2.42584	2.24916	1.79608	1.78186	3.35742	0.55979	0.730796	0.992743	1.9876	2.66176	3.67554	1.66925	0.573145	0.454301	2.39154	0.71833	7.26281	30.8977	10.4734	26.0286	3.41382	3.23705	5.48705	4.66832	1.30967	6.07867	18.7877	17.2156	10.3179	30.8655	2.63481	2.49743	2.69558	3.31981	9.234	10.5436	29.7967	9.8442	11.0372	12.7463	15.1484	37.7715	26.7913	41.4965	30.3507	23.6984	30.2877	25.6405	32.3745
542.679	2.51218	2.45413	2.65659	1.85683	3.44717	0.528097	0.723505	1.00097	2.0033	3.00869	4.27188	1.86979	0.551557	0.447494	2.35791	0.713198	7.98264	33.2997	12.2317	28.8027	3.45755	3.27047	5.62695	4.66391	1.33473	6.17247	20.0654	19.0368	11.3194	34.5424	2.65372	2.61133	2.7505	3.34802	9.46972	10.7798	30.3221	10.0929	11.4397	13.2581	15.7692	38.2704	28.9746	41.4248	31.0398	24.0138	30.2948	26.0299	32.9138
543.265	1.69402	2.46923	2.98021	1.88322	3.59121	0.576575	0.779978	1.11721	2.12324	2.30009	3.44765	1.95099	0.600551	0.507949	2.47285	0.800528	8.20145	34.2417	12.5018	31.1104	3.60731	3.36549	5.80772	4.87506	1.42865	6.28426	20.3464	19.1061	11.4891	33.7978	2.7467	2.78796	2.88898	3.50497	9.50554	10.7427	29.9408	10.0166	11.3555	13.1594	15.7743	38.7951	28.9	41.0081	30.949	24.5124	30.0939	26.3208	33.1351
543.852	1.14232	2.36583	2.42238	1.87663	3.52608	0.5775	0.710991	1.04003	2.05105	1.40829	2.80701	1.77853	0.544307	0.440458	2.42496	0.780309	7.72858	31.1895	11.4561	28.5926	3.55481	3.36058	5.69853	4.88163	1.37114	6.31292	18.8894	17.0985	10.7625	32.1733	2.7395	2.70152	2.8243	3.48615	9.39446	10.5437	29.4862	9.8274	11.1025	12.8731	15.4366	37.4593	27.2935	41.2122	30.3091	24.5108	30.1889	26.2534	32.7754
544.438	1.33072	2.38054	2.26731	1.86281	3.48529	0.534369	0.740346	1.04381	2.08263	1.60646	2.51159	1.82407	0.567608	0.474227	2.45958	0.743099	7.89852	31.1658	11.9907	29.1313	3.55096	3.37583	5.70038	4.91729	1.3708	6.28653	19.1196	17.5032	11.0336	32.5628	2.7324	2.68384	2.80714	3.50931	9.42463	10.6081	29.7176	9.88699	11.1682	12.9652	15.5645	38.8008	27.9111	41.382	30.5193	24.5159	30.3282	26.2941	32.8018
545.024	0.256434	2.40237	2.26084	1.88167	3.57489	0.601914	0.754542	1.10399	2.13482	1.24059	2.33332	1.87807	0.576237	0.465349	2.47119	0.759677	8.09498	33.0211	12.2537	29.1002	3.63765	3.42094	5.81587	5.00681	1.40888	6.32452	18.5025	17.5184	11.2507	34.5327	2.77292	2.83049	2.89134	3.56126	9.50983	10.5979	29.5755	9.88106	11.1877	12.9742	15.6572	37.6634	28.2364	41.2709	30.8249	24.6315	30.2837	26.4051	32.9251
545.61	-0.331637	2.31692	1.59977	1.81888	3.57704	0.542869	0.699913	1.01366	2.12723	0.43447	1.21857	1.82365	0.537838	0.451908	2.52829	0.776127	7.83681	30.5542	11.7533	29.1994	3.61607	3.49922	5.74043	5.04989	1.35324	6.3305	17.4405	15.7206	11.0039	33.7249	2.74921	2.81247	2.90143	3.58322	9.44469	10.4963	29.2371	9.87586	11.0737	12.7887	15.4902	36.5366	27.3769	41.4074	30.4631	24.7793	30.2707	26.5278	32.7984
546.196	-0.390104	2.30297	2.66075	1.93111	3.60773	0.597387	0.792972	0.998319	2.11044	-0.0025168	1.75169	1.70274	0.528113	0.441052	2.45073	0.74904	7.71637	30.3631	11.8833	28.4576	3.62593	3.44176	5.77661	5.06114	1.37692	6.35862	17.147	15.3349	10.7265	32.6774	2.76948	2.81582	2.89105	3.57482	9.40547	10.4618	29.3323	9.68599	10.9899	12.7642	15.4075	36.5867	27.0734	41.6163	30.5125	24.6115	30.5297	26.5065	32.5665
546.782	-0.0358843	2.3184	2.22965	1.89453	3.55446	0.568581	0.722545	1.04059	2.14096	1.16983	1.55977	1.75257	0.568897	0.48117	2.51797	0.770643	7.73851	30.3299	11.3253	27.5231	3.66441	3.48783	5.80425	5.11982	1.38264	6.36961	17.9685	16.1958	10.8565	33.4514	2.78242	2.87786	2.94706	3.67587	9.44064	10.4761	29.3812	9.76928	11.018	12.8414	15.4523	36.5111	27.2476	41.6197	30.5506	24.6417	30.4133	26.3921	32.6909
547.369	0.322061	2.28751	2.47006	1.90948	3.53477	0.544651	0.702318	0.988159	2.09318	1.08472	1.94579	1.75126	0.520963	0.448961	2.45424	0.753037	7.7198	30.8198	11.829	29.0076	3.68883	3.46234	5.71957	5.14337	1.35298	6.38671	17.7022	16.0024	10.7585	32.9858	2.71364	2.83689	2.93111	3.60324	9.48071	10.5355	29.4876	9.85613	11.0583	12.8505	15.419	37.2562	27.247	41.5166	30.5801	24.4617	30.4045	26.324	32.512
547.955	0.352074	2.39294	2.8732	1.88612	3.56819	0.565103	0.736219	1.03752	2.14675	1.14204	2.22467	1.86454	0.559973	0.463528	2.5225	0.758107	8.02011	34.2473	12.9919	29.4191	3.68028	3.50952	5.80864	5.13746	1.3883	6.39871	18.0878	16.7763	11.1871	34.9719	2.7916	2.88822	2.96739	3.6783	9.5203	10.6611	29.7449	10.0197	11.2261	13.0278	15.6873	37.5817	27.9864	41.6734	30.7497	24.5404	30.4025	26.3377	32.6961
548.541	-0.615032	2.50146	2.37226	1.9863	3.64068	0.569442	0.754092	1.06749	2.14052	0.208485	1.54279	1.91665	0.577682	0.487961	2.53651	0.797337	8.3423	34.1825	13.1095	31.2044	3.82513	3.58653	5.95547	5.24318	1.45927	6.50685	17.4137	16.6319	11.4925	35.9708	2.81148	3.02837	2.98769	3.75648	9.6752	10.701	29.8432	10.0354	11.3428	13.164	15.9483	36.9723	28.5289	41.4333	30.9437	24.9265	30.4388	26.6615	32.9945
549.127	-1.91811	2.38122	3.49132	1.94301	3.71311	0.57323	0.768643	1.0981	2.21739	-1.43699	0.264458	1.88612	0.550726	0.433707	2.61705	0.815369	8.22271	33.7348	12.9091	30.6101	3.85647	3.60214	5.96233	5.38149	1.44719	6.54865	17.0623	15.8197	11.3563	36.0566	2.79847	3.06361	3.05002	3.81449	9.61274	10.538	29.5082	9.96029	11.2003	13.0774	15.7772	36.4951	27.9018	41.7972	30.9521	25.2755	30.7548	26.9202	33.0783
549.713	-3.77736	2.40202	3.38173	1.9561	3.68357	0.597745	0.726092	1.03013	2.19796	-2.5159	-1.04712	1.87922	0.56627	0.417152	2.47325	0.76056	8.13721	32.5659	12.457	30.4834	3.81231	3.58593	5.81708	5.36465	1.37708	6.51796	15.3203	13.6793	11.3177	35.5942	2.79534	3.04759	3.03526	3.76271	9.65325	10.6008	29.5552	9.8921	11.1942	13.0582	15.8416	36.5825	27.722	42.0164	31.0412	25.286	31.0012	27.0915	32.9563
550.298	-3.04696	2.36305	1.90763	1.85321	3.69575	0.542738	0.761141	1.08396	2.26097	-1.93302	-1.04842	1.83372	0.559509	0.49451	2.6179	0.781892	8.21955	32.4699	12.259	30.1506	3.83981	3.60853	5.9308	5.45732	1.38148	6.47941	15.3586	14.1827	11.3762	35.512	2.86264	3.10217	3.0313	3.80978	9.63819	10.5284	29.3956	9.93508	11.1724	12.9971	15.7634	37.055	27.6621	42.1581	30.9819	25.3578	30.8807	27.1202	32.9889
550.884	-4.14871	2.32483	1.65535	1.85763	3.7184	0.621495	0.769699	1.11474	2.15792	-3.50785	-1.78016	1.80097	0.612958	0.425042	2.60886	0.779291	8.14885	30.5178	11.2797	30.7301	3.93002	3.63813	5.83547	5.50703	1.38832	6.58963	15.0883	13.1282	11.2433	37.1286	2.81404	3.15208	3.01923	3.85175	9.63488	10.4449	29.2047	9.93091	11.1427	13.0191	15.7511	35.0898	27.5688	42.0403	31.0444	25.4243	30.972	27.2108	33.0271
551.47	-2.77474	2.32608	1.74472	1.94236	3.6583	0.59054	0.696853	1.07073	2.24007	-2.43167	-0.931197	1.80314	0.56668	0.501642	2.62809	0.759197	8.12678	30.8948	11.7845	29.5582	3.88076	3.67409	5.86894	5.55712	1.35946	6.57407	15.0462	13.5683	11.3629	33.5374	2.86486	3.16869	3.01495	3.91962	9.71914	10.5053	29.3807	9.92949	11.1108	12.9678	15.7398	35.5664	27.3896	42.3458	31.1309	25.2407	30.943	27.1433	32.8605
552.056	-2.90338	2.34671	3.4865	1.97679	3.72875	0.592442	0.707114	1.00376	2.16207	-2.40714	-0.333296	1.87856	0.519348	0.458689	2.50703	0.749072	8.16349	31.6808	13.6538	30.4212	3.89369	3.63306	5.90733	5.59236	1.3062	6.58283	16.2426	12.6986	11.2107	35.7719	2.8314	3.21358	3.02296	3.90474	9.67059	10.5903	29.3213	9.92819	11.0119	12.9746	15.7314	36.4922	27.4084	42.3493	31.0602	25.3876	30.8722	27.021	32.8974
552.642	-3.42633	2.26482	2.53659	1.93503	3.72978	0.61102	0.773145	1.11235	2.30275	-2.5282	-1.16333	1.77258	0.622236	0.557222	2.70432	0.904449	8.00642	32.1854	11.0244	30.4488	3.9229	3.70232	5.89911	5.6355	1.41316	6.61463	15.1975	13.2916	11.0661	36.7902	2.92982	3.25324	3.16744	3.95563	9.61538	10.5438	29.2698	9.82779	11.0485	12.8481	15.62	35.4125	27.1985	42.216	31.1702	25.3572	30.9599	26.9296	32.8039
553.227	-2.7453	2.35996	1.31407	1.88597	3.63186	0.606248	0.734368	1.05657	2.1892	-1.71463	0.0252151	1.74777	0.543764	0.501084	2.5536	0.825144	7.98606	30.3542	10.8172	29.571	3.89765	3.74047	5.89548	5.51847	1.39728	6.58118	15.4758	14.2119	11.0014	34.8273	2.92171	3.27843	3.13123	3.92606	9.57514	10.4897	29.3057	9.8278	11.0263	12.8991	15.6112	36.2972	27.1513	42.0325	30.8465	25.059	30.7042	26.7204	32.5439
553.813	-2.14902	2.41744	1.40717	1.92894	3.7103	0.559466	0.816912	1.09586	2.2562	-1.13895	-0.155857	1.85298	0.622005	0.501287	2.63632	0.855172	8.22505	33.0105	12.0768	29.923	3.98324	3.71767	5.99891	5.58444	1.4562	6.69307	16.5957	14.6745	11.3098	36.7105	2.89963	3.35281	3.17805	3.99804	9.60806	10.6238	29.7052	10.0207	11.1421	13.0483	15.8102	36.932	27.8913	42.1026	31.1908	25.086	30.7932	26.8116	32.9338
554.399	-3.54532	2.4509	1.41956	1.9818	3.78789	0.532806	0.739294	1.02449	2.24311	-1.24601	-0.687799	1.87876	0.595137	0.433207	2.55526	0.76575	8.50815	31.1653	11.0225	30.8128	4.05647	3.7289	6.03328	5.5266	1.38833	6.66904	15.9855	15.3708	11.5192	37.1219	2.81285	3.34623	3.11403	3.98167	9.7261	10.5688	29.6486	9.99676	11.2616	13.1284	15.8633	36.3636	28.2863	42.1798	31.1856	25.3358	30.67	26.9879	32.9576
554.984	-4.39053	2.44114	1.09661	1.95048	3.76075	0.564456	0.789445	1.07518	2.33011	-2.17865	-0.73114	1.89919	0.566026	0.500477	2.68925	0.824989	8.5061	31.436	12.752	31.7598	4.07908	3.87143	6.06481	5.7235	1.44142	6.85121	15.5792	14.1612	11.6005	37.0131	2.94849	3.45589	3.20708	4.0546	9.62377	10.5806	29.5261	9.9849	11.1957	13.0552	15.9521	35.2609	28.0846	42.2462	31.2794	25.406	31.0543	27.2823	33.1299
555.57	-4.07189	2.43574	2.47357	2.04588	3.81949	0.59502	0.694304	1.05958	2.26672	-2.52088	-0.854405	1.82716	0.595509	0.391273	2.61989	0.7802	8.42522	31.1205	12.7907	31.6173	4.11334	3.76673	5.93896	5.78251	1.4017	6.87444	15.2561	14.0207	11.4312	35.74	2.86653	3.45628	3.18295	4.06097	9.66583	10.4445	29.4548	9.89475	11.1177	12.9148	15.8435	35.935	27.7592	42.3722	31.2109	25.501	31.1831	27.3801	33.1015
556.156	-4.5659	2.41312	2.32381	2.01619	3.79411	0.634908	0.778613	1.15335	2.36598	-2.92423	-1.23915	1.77809	0.665051	0.492705	2.75784	0.902791	8.48352	33.9451	12.7158	31.2086	4.15701	3.92501	6.06868	5.89843	1.44997	7.02595	15.2092	13.1768	11.4756	36.2689	2.97135	3.60526	3.34428	4.23365	9.57043	10.3732	29.3405	9.85103	11.0412	12.837	15.67	36.2944	27.8002	42.3616	31.296	25.609	31.1962	27.4878	33.0936
556.741	-4.60933	2.39947	2.38043	2.05309	3.84151	0.578669	0.799997	1.07557	2.2915	-3.1639	-1.44543	1.87297	0.612774	0.386083	2.68477	0.822666	8.57399	32.8104	12.8126	30.7152	4.17359	3.83219	6.0566	5.87605	1.36956	6.85912	15.1409	12.8162	11.3902	35.8161	2.94749	3.5804	3.25777	4.12517	9.58838	10.3417	29.4143	9.78966	11.0191	12.8379	15.6281	36.1439	27.8472	42.4105	31.2584	25.5509	31.2674	27.3628	33.1559
557.327	-4.92193	2.39049	0.187659	1.91043	3.77252	0.608231	0.814244	1.17782	2.38898	-2.92463	-1.65253	1.81766	0.626049	0.533253	2.72392	0.840171	8.50607	30.5332	12.0102	30.6215	4.12496	3.91446	6.04547	6.00152	1.46622	6.96342	14.7222	12.5347	11.5889	35.2136	3.02143	3.6646	3.2807	4.23539	9.5209	10.3816	29.3277	9.848	11.0097	12.8139	15.6283	35.0876	27.8362	42.4292	31.2325	25.7027	31.2045	27.4868	33.1799
557.912	-5.06143	2.45333	2.75269	1.98711	3.8826	0.596206	0.746612	1.07421	2.2583	-3.42463	-2.16335	1.9687	0.616574	0.486637	2.61259	0.785543	8.57583	30.5299	13.5785	31.8573	4.2265	3.88336	5.93647	5.93386	1.43091	6.98179	14.4537	12.9026	11.6536	36.7751	3.00882	3.76125	3.33321	4.19431	9.52244	10.472	29.3868	9.77826	11.0417	12.7889	15.6012	36.4096	27.9909	42.5284	31.3293	25.6213	31.3623	27.392	33.2234
558.498	-4.63267	2.43015	1.75788	2.01461	3.85143	0.5676	0.863249	1.13846	2.45062	-3.2453	-1.8985	1.79821	0.660963	0.472407	2.73976	0.827857	8.55821	31.288	13.3554	32.9795	4.21672	3.93771	6.12268	5.99088	1.50214	7.062	14.0643	12.4904	11.5918	36.9928	2.99635	3.80184	3.33614	4.31787	9.44222	10.3209	29.1857	9.71155	10.9817	12.6518	15.4887	35.1466	27.8344	42.3435	31.3182	25.7409	31.2988	27.4743	33.2231
559.083	-4.22464	2.47367	2.52341	2.12634	3.91907	0.590772	0.793711	1.07608	2.3409	-3.22838	-1.24007	1.89236	0.573766	0.414692	2.67864	0.800348	8.66582	34.5056	13.8388	32.8842	4.23541	3.94626	6.02552	5.97305	1.37432	7.0453	15.4819	13.3129	11.6098	38.2964	3.00778	3.71366	3.30737	4.33648	9.38778	10.2204	29.2304	9.67454	10.9354	12.7464	15.5027	36.7607	27.9338	42.7036	31.4039	25.7658	31.3361	27.4904	33.2188
559.668	-4.17722	2.49609	2.99569	1.94786	3.80681	0.666309	0.861235	1.15331	2.54143	-3.03376	-0.772152	1.83092	0.692029	0.512722	2.8258	0.921004	8.73707	35.3188	13.0901	30.7378	4.26182	4.0418	6.20181	6.10841	1.48402	7.15717	15.5316	14.1139	11.6455	39.5151	3.02448	3.85583	3.50638	4.40145	9.34111	10.3023	29.3501	9.69071	10.8559	12.6318	15.4556	36.0338	27.9505	42.6133	31.5067	25.8106	31.3623	27.5322	33.2463
560.254	-5.1195	2.56059	4.56465	2.04553	3.92313	0.607044	0.765621	1.14535	2.35536	-2.78826	-1.53459	1.88862	0.577689	0.426111	2.71347	0.819629	8.7616	34.8739	14.4813	32.4546	4.40109	3.96683	6.03858	6.19151	1.4437	7.11655	14.6834	12.4612	11.7518	39.6782	2.9552	3.8911	3.37577	4.40506	9.32087	10.3745	29.2576	9.66886	10.8129	12.664	15.3315	36.5073	28.0084	42.621	31.4873	25.8175	31.2921	27.6935	33.3442
560.839	-4.87425	2.46518	2.04688	2.00538	3.90399	0.575477	0.795454	1.1495	2.45001	-3.34078	-1.56717	1.87693	0.642042	0.588062	2.813	0.852034	8.7182	32.8416	12.4643	31.9268	4.27628	3.97675	6.16549	6.19108	1.4609	7.15711	15.4442	12.8281	11.6598	38.7879	3.05253	4.00691	3.42717	4.51031	9.18142	10.1823	29.2242	9.56322	10.7543	12.5605	15.2118	36.2851	27.8831	42.6464	31.4662	25.8426	31.4953	27.6486	33.4037
561.424	-4.75344	2.49244	3.90659	2.10787	3.89294	0.54865	0.746724	1.05706	2.40485	-3.19858	-1.13889	1.8279	0.645222	0.432261	2.64809	0.833739	8.66625	31.5755	13.2264	32.3504	4.36029	3.97756	6.06493	6.10859	1.43279	7.09976	14.4744	13.3516	11.4755	35.8265	3.06264	3.94618	3.39461	4.457	9.0576	10.1555	29.0271	9.42948	10.6619	12.4198	15.0743	36.194	27.7683	42.5553	31.4639	25.7951	31.4806	27.4475	33.3632
562.009	-4.32412	2.49491	3.96232	2.06961	3.85177	0.64287	0.742457	1.1599	2.43972	-2.32109	-0.726997	1.88907	0.689178	0.499459	2.74401	0.795066	8.67261	32.8248	13.863	31.2276	4.37797	4.01343	6.11285	6.2492	1.49713	7.18672	14.7785	13.1465	11.695	39.1625	3.05108	3.97247	3.40484	4.46171	9.08448	10.0645	29.1485	9.47887	10.6543	12.3837	15.0676	35.0587	27.9203	42.6129	31.4438	25.6361	31.3887	27.5105	33.3576
562.595	-4.58291	2.551	2.07376	2.14689	3.9542	0.624574	0.821429	1.17596	2.46094	-2.60437	-1.53541	1.92834	0.683295	0.494774	2.74784	0.888485	8.96365	32.6243	14.6446	31.2239	4.47485	4.07611	6.16728	6.31567	1.44447	7.18298	14.9926	13.1812	11.7905	38.899	3.09978	4.06969	3.50585	4.51551	8.99858	10.0846	29.1823	9.51348	10.6214	12.393	15.0447	35.4777	28.3882	42.5439	31.6811	25.6979	31.5883	27.6401	33.4206
563.18	-4.45946	2.46884	3.37608	2.11639	3.97464	0.533804	0.828788	1.20756	2.48003	-2.97564	-2.00376	1.92627	0.583839	0.50949	2.73131	0.769912	8.93365	34.4404	13.4824	31.9961	4.46053	4.06366	6.22128	6.29915	1.52777	7.21776	15.3822	13.6784	11.7836	38.0796	3.07724	4.05703	3.46053	4.61093	8.89592	9.91419	28.9267	9.40854	10.4274	12.2194	15.0468	35.2638	28.1914	42.6897	31.5612	25.8252	31.4925	27.667	33.4638
563.765	-5.62325	2.55762	2.03336	2.14807	3.96623	0.602342	0.836771	1.1212	2.49493	-3.61344	-2.10713	1.93369	0.715242	0.494952	2.76013	0.869102	9.03944	31.9968	12.7028	32.2481	4.41284	4.11711	6.13164	6.40298	1.43994	7.27988	15.1307	13.0321	11.7613	37.4	3.0691	4.12127	3.54222	4.58878	8.88763	9.97575	29.0099	9.35984	10.5535	12.1326	14.8987	35.7028	28.2906	42.8103	31.4711	25.8753	31.5503	27.7131	33.4663
564.35	-5.552	2.60859	3.15814	2.07748	3.92847	0.553837	0.748567	1.16523	2.43203	-3.32353	-2.39465	1.86125	0.649731	0.488716	2.7592	0.860847	8.97674	33.4486	14.4998	33.0452	4.42736	4.16612	6.12938	6.40121	1.45449	7.32633	14.2401	12.8936	11.7392	40.71	3.1202	4.21096	3.46796	4.69149	8.75403	9.77663	28.7545	9.17052	10.4164	12.0322	14.7419	35.1868	28.1599	42.81	31.4383	25.9623	31.5661	27.7507	33.585
564.935	-5.0189	2.59054	4.2252	2.19709	4.04985	0.626291	0.849369	1.13253	2.52808	-2.59276	-0.1463	2.00918	0.691016	0.492506	2.77139	0.862066	8.97994	31.7108	14.3526	32.3206	4.58923	4.11709	6.21388	6.51851	1.51076	7.27094	15.646	13.4636	11.699	38.4515	3.14075	4.26935	3.61519	4.68908	8.66164	9.82806	28.8094	9.14893	10.3599	12.011	14.7119	34.8356	27.9689	42.7929	31.5911	26.0271	31.641	27.8005	33.4423
565.52	-3.71623	2.58431	1.9846	2.15669	4.02399	0.590111	0.782915	1.15048	2.50795	-2.1691	0.0349854	1.87971	0.698953	0.493064	2.77718	0.870049	8.95281	34.1612	12.1462	30.8643	4.53321	4.17221	6.19839	6.49379	1.52033	7.35789	16.1127	14.3907	11.6851	37.3387	3.04552	4.20264	3.54721	4.74636	8.56859	9.65343	28.6938	9.0191	10.1776	11.8434	14.4285	34.8649	27.8348	42.753	31.6962	25.9259	31.475	27.6794	33.5609
566.105	-3.75943	2.64454	4.88361	2.25766	3.99589	0.610481	0.729211	1.12875	2.46618	-1.15237	-0.145824	1.95893	0.637539	0.468132	2.6849	0.79844	8.90067	32.8931	14.9739	32.3515	4.71069	4.13156	6.17458	6.48797	1.43354	7.39301	15.7846	14.3619	11.519	37.2922	3.06508	4.20314	3.58452	4.67354	8.39089	9.67887	28.5493	9.0849	10.1597	11.7936	14.3228	36.7798	27.7964	42.8735	31.5265	25.768	31.4249	27.5711	33.4166
566.69	-2.95596	2.63538	2.9625	2.1618	3.95886	0.63462	0.842152	1.1379	2.5427	-0.970472	0.346824	1.85604	0.666135	0.546895	2.79938	0.886015	8.82001	31.9331	12.6901	32.4284	4.6319	4.27168	6.21217	6.4496	1.49903	7.44381	16.7621	14.7353	11.5518	37.3364	3.09398	4.29118	3.5984	4.71867	8.26984	9.54244	28.5503	8.87139	10.0886	11.6207	14.2188	36.2384	27.7022	42.6231	31.5432	25.5523	31.2367	27.3401	33.4845
567.275	-2.61728	2.69705	3.16969	2.25185	3.98906	0.541424	0.804348	1.10756	2.47153	-0.270229	1.17201	1.92772	0.624996	0.490951	2.68907	0.820598	9.05956	34.1055	13.4147	30.6264	4.68492	4.21427	6.16991	6.36229	1.47562	7.4053	17.5254	16.1014	11.7672	38.2872	3.0963	4.31035	3.56516	4.68777	8.22174	9.61437	28.7042	8.98331	10.1435	11.721	14.2344	37.6864	28.4573	42.3919	31.5624	25.397	31.2154	27.3286	33.3542
567.86	-2.95279	2.71816	2.71335	2.10689	4.01517	0.601894	0.874363	1.24962	2.59854	-0.478223	0.0353051	1.96634	0.700396	0.590058	2.8328	0.958804	9.38975	35.1661	14.2294	33.008	4.68646	4.29635	6.28426	6.6306	1.58961	7.56963	17.1583	15.7525	12.1346	39.3749	3.14618	4.46221	3.71058	4.84645	8.14334	9.5918	28.7753	8.8471	10.0672	11.6215	14.2182	35.8892	28.9986	42.3936	31.7211	25.9103	31.3832	27.6715	33.7633
568.444	-3.03905	2.81083	2.9608	2.16404	4.10869	0.561664	0.762643	1.11711	2.45645	-1.06607	0.799556	2.07414	0.595145	0.414292	2.67041	0.812725	9.4646	34.4245	14.1264	34.3203	4.73289	4.21564	6.22607	6.50347	1.45276	7.58572	17.1016	15.6395	12.0624	38.5738	3.03184	4.41606	3.68254	4.80141	8.14372	9.50168	28.6218	8.90843	10.0284	11.539	14.1802	38.1122	28.8242	42.5012	31.8409	25.9645	31.5549	27.7368	33.8412
569.029	-3.44896	2.71548	2.3753	2.13113	4.04439	0.633336	0.864074	1.22222	2.64653	-1.44237	-0.119204	2.00786	0.690822	0.550092	2.86264	0.878794	9.39015	33.103	14.0574	31.8938	4.78731	4.34474	6.36419	6.81523	1.56454	7.72207	16.6091	15.4766	11.8817	38.2639	3.21333	4.55578	3.8028	4.82859	7.96814	9.32714	28.3887	8.71011	9.78868	11.328	13.986	36.7863	28.5062	42.8837	31.6859	26.2182	31.6696	27.9694	33.8299
569.614	-4.69751	2.70706	1.23377	2.22206	4.1033	0.600868	0.847653	1.14521	2.57813	-2.12666	-0.589646	1.99919	0.648755	0.483834	2.70311	0.913721	9.31211	33.2143	12.3052	30.9632	4.73471	4.33642	6.27047	6.77924	1.50883	7.70865	15.6492	14.0139	11.8156	37.5649	3.2096	4.55966	3.81295	4.95478	7.79875	9.31487	28.1825	8.48953	9.64371	11.1767	13.7558	36.4322	28.2443	42.664	31.583	26.0327	31.7182	27.8626	33.8665
570.199	-2.98417	2.69073	3.76604	2.23474	4.12803	0.602366	0.888231	1.24044	2.66709	-0.57272	0.346647	1.95646	0.743192	0.577379	2.8171	0.905942	9.34661	35.8195	13.4126	33.2001	4.89206	4.39874	6.28281	6.8016	1.56269	7.73808	16.3225	15.3956	11.9413	40.3324	3.21565	4.66202	3.83352	4.94118	7.6836	9.15438	28.172	8.51095	9.51053	11.1329	13.5821	37.483	28.3884	42.8652	31.89	26.126	31.6044	27.907	33.6884
570.783	-2.53652	2.7836	2.71044	2.25097	4.13245	0.582361	0.774086	1.17172	2.61656	-0.885352	0.791961	2.06242	0.667257	0.442254	2.75194	0.867302	9.46322	33.0776	14.5546	34.9801	4.92353	4.33122	6.2393	6.81939	1.49816	7.73481	17.1019	15.376	11.9815	39.1122	3.14664	4.62996	3.81721	5.00471	7.63167	9.18009	28.2826	8.50313	9.47716	11.1035	13.5234	37.3193	28.5668	42.6559	31.6423	26.2028	31.7816	27.8219	33.896
571.368	-3.31176	2.71265	2.65043	2.14222	4.03471	0.575882	0.877787	1.21161	2.66082	-1.40373	-0.237092	1.96999	0.760844	0.509763	2.80331	0.866482	9.32991	33.1355	12.8633	29.5538	4.89602	4.44688	6.24435	6.93737	1.5841	7.83938	16.9012	15.1626	11.9709	39.8895	3.17628	4.71013	3.83775	5.0032	7.43986	8.99025	28.0031	8.34717	9.31154	10.8403	13.2678	36.4632	28.3089	42.7697	31.6484	26.1674	31.698	27.9016	34.0123
571.953	-2.71666	2.73091	1.61898	2.25793	4.0867	0.515695	0.807756	1.10851	2.60623	-0.547464	1.50811	1.97196	0.626195	0.437432	2.7061	0.863708	9.24451	33.302	13.3095	30.8358	4.95029	4.32531	6.2284	6.8567	1.48121	7.68264	17.2468	15.7353	11.6162	36.9729	3.04077	4.60314	3.75568	4.95352	7.33436	8.92788	27.757	8.21987	9.30748	10.7827	13.1631	36.8557	27.9173	42.7131	31.5674	25.8587	31.4964	27.6424	33.6069
572.537	-2.10911	2.69271	2.71559	2.29936	4.06049	0.638511	0.884205	1.22063	2.65098	-0.0335264	1.90795	1.93591	0.792157	0.564406	2.77348	0.959475	9.25793	34.8259	13.263	31.0888	5.04702	4.43695	6.28902	6.89677	1.599	7.815	18.1134	15.6721	11.7412	39.4228	3.21329	4.67822	3.8713	5.07018	7.18663	8.8778	27.9562	8.11611	9.13021	10.6665	12.9992	36.1749	28.271	42.6978	31.7176	25.8164	31.5656	27.6281	33.7915
573.122	-1.82819	2.83455	1.89481	2.29084	4.12355	0.579408	0.850281	1.12751	2.60016	0.616379	2.23213	2.07828	0.684096	0.515295	2.72009	0.854092	9.61713	34.9732	12.8558	33.9621	4.97822	4.38509	6.21769	6.86061	1.5355	7.79518	18.3059	16.5136	12.103	38.5164	3.10589	4.65178	3.8822	4.98258	7.1876	9.00063	28.1272	8.26174	9.13842	10.7528	13.2171	38.2215	28.8818	42.4459	31.826	25.7133	31.4339	27.6114	33.8127
573.706	-2.52938	2.89389	3.03394	2.27484	4.11565	0.620614	0.835087	1.21172	2.7051	-0.165536	0.97997	2.12821	0.714937	0.610152	2.8313	0.946983	9.79651	35.2914	14.727	32.8569	5.03374	4.51938	6.38915	6.98622	1.61419	7.92299	18.1427	16.5668	12.2815	40.2527	3.23279	4.82981	3.94968	5.18666	7.1383	8.9682	28.1028	8.1485	9.20365	10.6633	13.15	36.6529	29.2277	42.7058	31.8295	26.105	31.7824	27.8331	34.1715
574.291	-3.16811	2.85714	2.23012	2.31	4.19786	0.594129	0.826227	1.19345	2.6678	0.398277	2.09638	2.08816	0.714958	0.523107	2.77934	0.853088	9.78588	34.5175	13.1044	32.4748	5.05306	4.45829	6.36906	7.05607	1.51933	7.8833	18.2193	16.4126	12.1495	41.2572	3.09193	4.80357	3.89266	5.12472	6.96985	8.77738	27.9613	7.97909	8.99498	10.559	13.0172	37.4778	28.899	42.7925	31.7349	26.2219	31.759	28.0754	34.0574
574.875	-3.01807	2.82512	1.33563	2.25746	4.13044	0.58862	0.873003	1.18451	2.66366	-0.371399	0.926694	2.0192	0.682389	0.558886	2.81969	0.932005	9.66069	32.4092	13.4575	31.6604	5.08845	4.50688	6.37061	7.17194	1.62316	7.94381	16.9834	15.3247	12.0414	39.573	3.13521	4.84551	3.98165	5.26794	6.93926	8.74315	27.8759	7.99871	8.90741	10.4106	12.7425	36.3718	28.5027	42.8772	31.7031	26.1483	31.8478	27.9054	34.0905
575.46	-2.60768	2.75475	3.28816	2.20014	4.12786	0.654192	0.87346	1.18579	2.67775	0.303876	1.13424	1.98414	0.731129	0.474934	2.7984	0.933212	9.50544	35.5539	13.3043	32.0383	5.03285	4.43763	6.21072	7.10269	1.55585	7.98135	18.2962	15.7804	11.925	38.444	3.14502	4.84682	3.96031	5.17422	6.81677	8.56169	27.7139	7.89674	8.80169	10.2775	12.628	38.0658	28.3292	42.8084	31.5749	26.0198	31.7761	27.7264	33.8457
576.044	-1.53637	2.89576	3.4407	2.30042	4.14437	0.564125	0.878167	1.23043	2.67922	0.447005	2.12576	2.06544	0.732014	0.589275	2.87742	0.933796	9.7582	34.1966	13.3419	32.9612	5.12063	4.55039	6.26975	7.21296	1.56071	7.98769	18.7113	16.569	12.0931	37.3902	3.17398	4.8611	3.97636	5.23061	6.74887	8.63423	27.7591	7.91348	8.80694	10.3516	12.663	38.0716	28.8571	42.9022	31.9009	25.9551	31.8232	27.8881	33.9748
576.628	-2.61404	2.92789	2.78276	2.35558	4.24459	0.542751	0.785462	1.20346	2.70888	0.940351	1.95088	2.10788	0.703775	0.451147	2.71567	0.834874	9.9525	36.6148	15.5795	35.4778	5.19572	4.53913	6.30622	7.17303	1.53195	8.05896	19.3123	17.1509	12.3114	41.4622	3.13863	4.87327	4.02752	5.1473	6.63938	8.64198	27.8454	7.89138	8.81418	10.295	12.5528	38.1474	29.1988	42.8213	32.0318	26.06	31.8071	28.054	34.1147
577.213	-3.19831	2.89026	1.92515	2.3158	4.2397	0.582264	0.887586	1.21163	2.74655	-0.551298	1.11824	2.10356	0.714316	0.551761	2.93275	0.946855	10.1041	35.3732	14.2934	31.9316	5.26004	4.62172	6.33772	7.35108	1.50653	8.13017	18.9084	16.2066	12.3304	38.0942	3.30207	5.03554	4.1079	5.27812	6.64112	8.52464	27.6941	7.75385	8.69875	10.2071	12.6211	37.7854	29.0926	42.907	31.945	26.4034	31.9611	28.2485	34.232
577.797	-3.5612	2.86611	2.58848	2.34919	4.2158	0.61788	0.87024	1.22442	2.78485	-1.01105	1.35489	2.08038	0.712757	0.5037	2.74461	0.955518	10.0034	34.4749	16.6304	34.0969	5.19039	4.59335	6.31095	7.33551	1.53132	8.1507	17.9329	15.5424	12.2189	40.3047	3.25617	4.89187	4.07596	5.23809	6.56265	8.5104	27.6113	7.73991	8.61357	10.156	12.4069	37.5113	28.9011	43.0606	31.9433	26.3511	32.0701	28.2238	34.1423
578.381	-3.88288	2.96111	1.6504	2.30964	4.23781	0.63105	0.877776	1.2292	2.84406	-1.46611	0.219706	2.11052	0.816094	0.58123	2.8686	0.983501	10.1735	37.7964	14.7257	33.9377	5.21211	4.60951	6.35836	7.4089	1.5965	8.04212	17.23	15.3287	12.5175	40.4463	3.15948	5.09161	4.06056	5.35629	6.609	8.52003	27.7245	7.73459	8.53104	10.0948	12.4642	37.1979	29.0151	43.0544	32.0011	26.3893	32.0301	28.2678	34.1402
578.965	-4.66658	2.91816	4.14129	2.34676	4.22307	0.550527	0.863399	1.19909	2.73779	-1.01198	0.163507	2.06679	0.731307	0.54758	2.77098	0.92475	10.2787	35.542	14.4702	35.4202	5.19769	4.65192	6.28822	7.46427	1.61807	8.27221	17.018	14.5742	12.5008	39.1596	3.25568	5.07439	4.06362	5.34272	6.52489	8.37696	27.5553	7.60086	8.48197	10.0564	12.311	36.8377	29.0514	43.194	32.2154	26.489	32.2038	28.3475	34.1553
579.549	-4.37529	2.7563	3.62282	2.30687	4.24317	0.633021	0.87389	1.25011	2.81803	-2.54529	-1.00325	2.06055	0.728071	0.560282	2.96761	0.921927	10.1873	34.9178	15.6475	35.5601	5.33437	4.75363	6.37244	7.54207	1.60094	8.34162	17.3665	13.9619	12.4222	42.1891	3.25788	5.1698	4.15305	5.34476	6.3406	8.24698	27.25	7.45272	8.36732	9.88102	12.2015	37.4268	28.8767	43.3297	32.2753	26.567	32.1633	28.5108	34.205
580.134	-4.69287	2.98622	2.22312	2.33809	4.28159	0.603849	0.91509	1.25399	2.78734	-2.11751	-0.557993	2.15439	0.82767	0.564827	2.89175	0.907824	10.3711	35.5698	14.0351	34.0163	5.25467	4.73048	6.39028	7.51442	1.58773	8.36272	16.8638	14.8274	12.4734	44.9846	3.21787	5.14531	4.17972	5.4589	6.43818	8.2952	27.3085	7.4756	8.32519	9.95194	12.2061	37.1137	28.9941	43.3827	32.2606	26.577	32.3766	28.6252	34.2047
580.718	-4.58949	2.9849	1.48709	2.22033	4.34097	0.630232	0.878641	1.33154	2.84655	-2.32112	-0.388452	2.06396	0.727163	0.579818	2.96757	0.956682	10.2515	36.2039	15.3035	34.6357	5.33476	4.79569	6.38532	7.6727	1.60852	8.39892	16.5404	14.9818	12.5401	43.0039	3.43711	5.21647	4.30241	5.5127	6.27485	8.15874	27.1965	7.47978	8.29432	9.87295	12.1842	36.8981	29.0621	43.2719	32.1864	26.8412	32.3902	28.6541	34.3411
581.302	-5.95567	2.99355	3.43318	2.34589	4.20875	0.68304	0.890545	1.26718	2.7485	-2.80324	-0.994229	2.19012	0.721533	0.441779	2.80074	0.900968	10.3705	37.0264	15.8939	36.2331	5.17348	4.64934	6.29209	7.70152	1.55108	8.42649	15.961	13.9774	12.5335	44.2621	3.26265	5.1533	4.17179	5.38484	6.30196	8.22881	27.3326	7.41884	8.32265	9.78226	12.133	36.8107	29.0538	43.2706	32.0874	26.4509	32.3897	28.6479	34.2313
581.886	-5.68099	2.97967	2.46525	2.35548	4.33961	0.688258	0.90794	1.3069	2.91441	-3.17067	-1.9665	2.11569	0.804401	0.66682	2.98638	0.97249	10.4124	35.3396	15.6701	32.7957	5.35975	4.77552	6.367	7.6904	1.57441	8.36546	15.8825	13.9257	12.5664	41.2667	3.27556	5.35058	4.23674	5.52738	6.15796	8.19777	27.1086	7.36902	8.18688	9.70788	12.1208	35.295	29.0569	43.554	32.1215	26.7086	32.3075	28.8278	34.2935
582.47	-6.00898	2.97231	3.24331	2.35102	4.40457	0.614036	0.814591	1.13887	2.68168	-2.67988	-1.02997	2.10962	0.626055	0.512109	2.81778	0.853476	10.5273	34.2335	15.4091	34.2468	5.40772	4.76052	6.22273	7.58007	1.53291	8.37521	16.0695	14.1121	12.5826	41.0379	3.22278	5.19686	4.12539	5.44655	6.10429	8.0962	27.1082	7.32182	8.05886	9.6601	11.9802	36.3614	29.1612	43.5993	32.4049	26.5179	32.3322	28.6244	34.0608
583.054	-5.48953	2.97656	1.88838	2.34718	4.38926	0.57838	0.807855	1.23258	2.82559	-2.80078	-1.05699	2.10359	0.793238	0.608684	2.97806	0.917185	10.3976	36.6765	16.296	35.2357	5.42746	4.83691	6.35636	7.71502	1.56901	8.40666	15.9036	14.452	12.6634	41.5303	3.29143	5.322	4.31105	5.47471	6.06874	8.00879	26.9943	7.32666	8.09104	9.65079	11.8673	37.0823	28.9915	43.5306	32.2501	26.7001	32.3406	28.7747	34.173
583.638	-5.03872	3.06848	3.09735	2.36627	4.40243	0.612154	0.853995	1.18931	2.83582	-1.39884	0.00968054	2.11312	0.728161	0.441858	2.84577	0.863582	10.5301	34.3524	14.8163	33.5211	5.40471	4.78098	6.20123	7.74684	1.55567	8.33562	16.6457	14.7773	12.5443	40.6007	3.31447	5.30853	4.17758	5.54414	6.07022	8.06856	26.754	7.28266	8.02932	9.6222	11.831	36.7812	28.9597	43.5602	32.2469	26.6894	32.3768	28.4577	34.289
584.222	-5.23786	2.97735	1.12117	2.40476	4.42046	0.654259	0.952035	1.34035	2.89024	-2.28444	-0.327056	2.12347	0.875897	0.641307	2.96928	1.00953	10.5644	35.3601	15.2796	35.9925	5.42998	4.86742	6.41404	7.91079	1.67747	8.5021	17.329	13.9247	12.655	43.5245	3.3507	5.43743	4.39631	5.72068	5.97071	8.0865	27.0174	7.26912	8.0091	9.54366	11.7535	36.4519	29.2371	43.7302	32.172	26.9488	32.7276	28.7403	34.4183
584.805	-6.17096	2.96711	2.83058	2.42553	4.47528	0.646619	0.875931	1.24317	2.82903	-3.43339	-0.264107	2.10271	0.743958	0.524854	2.93038	0.908985	10.6331	37.6717	14.7773	35.0215	5.58861	4.87668	6.3392	7.89978	1.55974	8.4572	15.8769	14.5665	12.5701	40.7382	3.33736	5.43313	4.3048	5.55222	5.91638	7.98925	27.0104	7.24849	7.9059	9.52769	11.7664	37.5286	29.1381	43.618	32.2167	26.9119	32.6413	28.7627	34.3582
585.389	-5.63373	2.99123	2.02866	2.32404	4.42731	0.614449	0.918565	1.26303	2.8682	-2.65088	-0.649093	2.11457	0.813861	0.63066	3.04275	1.00096	10.5957	35.92	15.1511	33.4374	5.53163	4.8945	6.4007	7.95346	1.6248	8.48088	16.1629	13.4674	12.6556	41.3676	3.38526	5.4463	4.31138	5.70593	5.84778	8.01237	26.8615	7.25413	7.95903	9.43411	11.7335	36.2006	28.9813	43.5442	32.1794	26.8948	32.4641	28.7726	34.2705
585.973	-5.30924	3.12987	-0.0561956	2.41527	4.44868	0.616969	0.877438	1.22289	2.79184	-1.79156	0.387499	2.22481	0.753282	0.559497	2.87792	0.885543	10.7384	36.499	13.1217	36.485	5.45544	4.90125	6.27309	7.91855	1.59658	8.53577	16.7279	13.8292	12.7185	40.812	3.25997	5.47892	4.33917	5.63304	5.93146	8.00256	26.9441	7.21313	7.92993	9.50589	11.7621	37.3509	29.1916	43.5116	32.3212	26.8955	32.6984	28.8141	34.2774
586.557	-5.10492	3.1026	1.69419	2.3252	4.42313	0.66628	0.957908	1.30464	2.98331	-1.89831	-0.733672	2.06322	0.835279	0.670216	2.97667	1.03257	10.7869	35.061	15.7071	35.4056	5.4433	4.90024	6.41496	8.017	1.63858	8.57775	16.6744	15.8022	12.7294	44.0488	3.38023	5.44905	4.3775	5.75052	5.79499	7.86424	26.9556	7.09856	7.9268	9.38879	11.7029	36.7349	29.1586	43.511	32.3321	26.8063	32.7712	28.8765	34.3595
587.14	-5.33531	2.99584	3.26697	2.33031	4.34574	0.571574	0.825991	1.33099	2.87148	-2.1996	-0.485958	2.08617	0.774637	0.473073	2.90068	0.943795	10.8043	35.7123	14.2457	32.2911	5.50046	4.9505	6.2977	8.0347	1.54086	8.64773	16.0929	14.369	12.6802	41.6713	3.29134	5.45142	4.35913	5.70856	5.77367	7.90731	26.9295	7.05363	7.81305	9.40977	11.6057	36.1706	29.1955	43.6421	32.484	26.9121	32.5937	28.8879	34.3679
587.724	-4.3937	3.01784	1.32852	2.47361	4.50879	0.6468	0.933827	1.36523	2.90813	-0.377185	0.540293	2.18614	0.8471	0.564156	3.02318	1.08563	10.7969	36.3899	13.4874	36	5.65746	5.01047	6.25421	8.09366	1.61811	8.66759	18.0794	15.0619	12.869	43.7112	3.40213	5.56436	4.4191	5.79608	5.69656	7.83942	26.8742	7.14886	7.77059	9.40585	11.611	36.9947	29.1818	43.6022	32.3275	26.9592	32.4815	28.8409	34.4298
588.308	-4.02449	3.12177	1.98598	2.35199	4.37567	0.705835	0.938665	1.3004	2.85615	-0.948414	0.888198	2.21347	0.81515	0.527111	2.83081	0.999994	10.8126	36.7261	15.4936	34.9591	5.52825	5.07268	6.37736	8.07572	1.58452	8.62254	17.6786	15.004	12.7018	44.0129	3.38081	5.6009	4.5026	5.75416	5.8086	7.98963	26.8423	7.07093	7.80831	9.36189	11.6926	38.062	29.332	43.4774	32.5557	26.813	32.6162	28.872	34.4737
588.891	-3.744	3.04799	2.45407	2.41005	4.49915	0.581676	0.901549	1.33708	2.93342	-0.326426	1.83985	2.10157	0.791094	0.61422	2.96754	0.972444	10.8102	35.0582	13.8129	35.4508	5.61225	5.01938	6.35307	8.12423	1.62175	8.69465	17.6962	15.2184	12.7474	42.154	3.36859	5.49338	4.47303	5.83479	5.70809	7.84043	26.9944	7.12434	7.76951	9.31003	11.5791	38.1918	29.0552	43.5468	32.1342	26.8075	32.5885	28.6531	34.4786
589.475	-2.39689	3.05803	3.81172	2.42462	4.52876	0.593787	0.894743	1.24038	2.91114	1.57296	3.01016	2.14405	0.734574	0.545504	2.93017	0.991425	10.8	37.6017	15.6538	34.8345	5.55996	4.93751	6.31462	8.07938	1.52196	8.65031	19.7509	17.3119	12.6401	42.8649	3.36646	5.52689	4.42694	5.73708	5.61395	7.8354	26.8944	7.08865	7.64028	9.28368	11.4501	40.897	28.9318	43.6577	32.4349	26.6857	32.4849	28.6188	34.142
590.058	-1.48678	3.11139	2.85446	2.43133	4.4706	0.693233	0.962649	1.39425	2.91458	1.54185	2.9185	2.13219	0.892671	0.771225	3.02711	1.05892	10.8533	39.6408	15.331	34.937	5.6499	5.0681	6.41089	8.22693	1.62518	8.84364	19.5255	17.3045	12.6576	45.0549	3.3919	5.626	4.49338	5.89643	5.53888	7.78369	26.936	7.02974	7.6145	9.16846	11.4423	40.3634	29.2142	43.4451	32.1842	26.6828	32.5628	28.528	34.4257
590.642	-2.62194	3.11765	1.87598	2.4801	4.48193	0.631388	0.911134	1.29357	2.84741	1.58673	2.36427	2.10497	0.800826	0.548965	2.88123	0.991654	10.9034	37.741	15.5029	34.6404	5.61745	5.01841	6.36909	8.20278	1.55529	8.7055	18.8011	16.2334	12.7076	41.8838	3.26176	5.61709	4.57964	5.84174	5.54153	7.85991	26.8719	7.01984	7.62517	9.25314	11.3384	39.3156	29.2618	43.3339	32.3255	26.7875	32.4344	28.6787	34.3398
591.225	-2.56819	3.16377	1.90017	2.34381	4.44355	0.670871	0.964811	1.29264	2.98906	0.856063	1.83507	2.16171	0.839652	0.665615	3.08156	1.09769	11.0446	39.7698	15.6028	37.04	5.57503	5.04664	6.47819	8.28993	1.74529	8.83732	19.0292	17.3945	12.8782	43.9449	3.37315	5.7137	4.56412	5.9072	5.6054	7.83972	26.9395	7.06542	7.61319	9.15125	11.5189	39.2013	29.5824	43.286	32.243	26.7996	32.6292	28.5727	34.3878
591.809	-3.72302	3.247	2.51872	2.45117	4.55813	0.685197	0.955723	1.34698	2.96978	0.789587	2.32091	2.25288	0.83817	0.606476	2.97601	0.987965	11.1544	36.4193	15.3165	33.3969	5.69488	5.12068	6.34481	8.32557	1.67281	8.85791	18.4428	16.4091	12.937	45.1327	3.38433	5.76752	4.53386	5.93461	5.56297	7.85809	26.962	7.04723	7.6687	9.23013	11.548	38.5749	29.5299	43.4597	32.4105	26.8164	32.7796	28.7529	34.4621
592.392	-3.20451	3.18439	1.4932	2.41558	4.47843	0.667298	0.887802	1.33693	2.98363	-0.201542	1.1891	2.27961	0.867733	0.655971	3.07068	0.953793	11.1726	37.6848	15.5086	35.482	5.62746	5.11813	6.5192	8.37237	1.62294	8.83025	18.8593	15.7253	12.9177	44.0863	3.39202	5.70811	4.60066	6.04089	5.43732	7.69136	26.847	6.91455	7.54499	9.20033	11.4469	39.3359	29.4606	43.556	32.3627	26.9072	32.862	28.8793	34.5468
592.975	-3.05066	3.14495	2.35564	2.56352	4.56682	0.655437	0.977548	1.29865	2.96894	-0.0307629	2.2098	2.15239	0.881268	0.536725	2.94915	0.982463	11.1484	36.7423	14.2631	35.3059	5.76006	5.11521	6.41953	8.3585	1.64559	8.83057	18.9858	16.3197	12.7946	44.8291	3.47428	5.79673	4.63519	5.9501	5.50092	7.70987	26.8968	6.94079	7.45753	9.07892	11.4008	39.9662	29.3877	43.667	32.6331	26.9247	32.7373	28.8056	34.3664
593.559	-2.98699	3.08768	3.65563	2.46463	4.49952	0.727957	0.902994	1.36712	2.99718	0.286915	1.18352	2.16659	0.859235	0.666082	3.17298	0.999442	11.1117	39.1376	17.5022	34.7807	5.65776	5.24765	6.46244	8.51134	1.77205	8.87149	18.1422	16.2927	12.9011	45.3148	3.36996	5.75834	4.67661	6.03404	5.42106	7.63267	26.6923	6.92398	7.49413	9.08178	11.28	37.4372	29.1867	43.5968	32.4495	27.0841	32.741	28.8603	34.393
594.142	-3.22662	3.1954	2.30096	2.49943	4.54622	0.645336	0.948274	1.25396	2.94997	0.557873	1.75403	2.13623	0.769209	0.530954	2.90414	0.986985	11.1664	36.2648	14.0034	32.8769	5.8286	5.18092	6.44862	8.47041	1.56052	8.90434	18.2791	16.706	12.6249	42.8289	3.30398	5.77718	4.62612	5.92316	5.41027	7.68835	26.8566	6.97978	7.48945	9.06265	11.2371	38.4229	29.0644	43.69	32.4864	27.0252	32.6346	28.7393	34.4448
594.725	-1.95159	3.15642	4.34378	2.44096	4.45283	0.704008	1.00028	1.38801	3.01825	1.11653	2.90392	2.13677	0.876803	0.627734	3.05227	1.05619	11.1068	37.407	17.2423	35.8661	5.66782	5.18843	6.51499	8.5013	1.66803	8.89032	19.3751	16.9872	12.7361	43.026	3.37679	5.75707	4.67628	6.08748	5.30564	7.67691	26.8822	6.87931	7.39684	9.04984	11.2457	38.3468	29.2324	43.6382	32.4694	26.872	32.8444	28.6862	34.4915
595.308	-2.79155	3.26389	1.29644	2.44465	4.53206	0.665898	1.01342	1.27894	2.95985	1.63453	2.4977	2.23361	0.83864	0.645029	2.97006	1.04144	11.2209	36.4876	15.1564	36.0465	5.73686	5.1439	6.40832	8.51082	1.69883	8.90587	19.6419	17.1488	12.8714	41.7936	3.38291	5.84042	4.66265	5.99955	5.37661	7.74255	27.016	6.87355	7.53849	9.12869	11.3917	39.146	29.4439	43.4035	32.4714	26.8096	32.8948	28.6391	34.5407
595.892	-2.83659	3.19968	1.81916	2.43999	4.59517	0.61263	0.907076	1.36988	2.99391	1.51224	2.88241	2.18067	0.838299	0.64586	3.08017	1.03641	11.3256	39.4286	16.7093	36.801	5.74063	5.14141	6.51522	8.53965	1.55421	8.90252	19.517	16.6483	12.8346	42.9861	3.40854	5.83474	4.68104	6.13023	5.24224	7.60303	27.0056	6.84598	7.4362	8.92307	11.2658	38.5574	29.6174	43.3301	32.382	26.9489	32.7238	28.7151	34.6824
596.475	-3.18763	3.24958	3.19885	2.4542	4.58803	0.631697	0.846481	1.25097	2.91335	0.921891	2.39875	2.13476	0.753326	0.485344	2.92343	0.983343	11.1151	37.4853	13.5266	34.6651	5.80614	5.09799	6.34275	8.55692	1.6093	8.94078	18.8093	16.0849	12.5973	42.6557	3.37503	5.81089	4.61944	6.0061	5.32686	7.73604	26.8348	6.87077	7.38962	9.01587	11.1915	37.0454	29.1804	43.5499	32.2248	26.852	32.5846	28.7109	34.5166
597.058	-1.59057	3.11878	0.741599	2.39143	4.52803	0.622228	0.928409	1.27056	2.97619	1.32817	3.14077	2.10592	0.796325	0.597297	2.96739	0.954932	10.816	36.2109	15.1333	32.6999	5.71863	5.15012	6.41166	8.38486	1.61037	8.93017	18.013	16.8463	12.2777	40.2897	3.34348	5.808	4.68745	5.99206	5.19732	7.63207	26.7544	6.7385	7.31357	8.82645	11.0055	38.5612	28.4972	43.1444	32.0658	26.5104	32.6519	28.4284	34.4622
597.641	-0.205219	3.18316	2.14876	2.48141	4.50402	0.639125	0.967113	1.23821	2.9228	2.84571	3.97784	2.10454	0.816062	0.612285	2.86347	0.951305	10.8349	36.6456	13.8065	33.2037	5.76173	5.12942	6.37379	8.3809	1.60094	8.83336	19.961	17.9533	12.358	40.4375	3.33895	5.76377	4.56465	6.00524	5.13639	7.69555	27.0646	6.82323	7.34002	8.97287	11.1112	39.3577	28.8533	43.0562	32.0331	26.1955	32.5157	28.108	34.2296
598.224	-0.542477	3.29926	2.80055	2.45351	4.47885	0.669062	0.934052	1.2982	2.99973	2.36078	3.1745	2.21399	0.907463	0.668489	3.02559	0.994184	11.4029	39.4906	16.5496	36.3583	5.77908	5.18821	6.54344	8.47985	1.67331	8.88	20.8418	18.6351	12.9978	43.0816	3.32436	5.8288	4.7353	6.00928	5.21815	7.70976	27.2981	6.8466	7.44513	9.02455	11.2849	38.7637	30.135	43.1168	32.5302	26.4166	32.4083	28.3362	34.5432
598.807	-2.77994	3.39735	2.57769	2.47737	4.56634	0.584829	0.939603	1.22445	2.99278	1.60728	3.50568	2.33209	0.852962	0.566927	2.93245	0.991133	11.9449	40.3276	15.9118	36.4852	5.82369	5.21895	6.54043	8.56048	1.59475	8.98508	19.4022	17.9671	13.3653	43.351	3.36032	5.94719	4.68189	6.1003	5.37605	7.80599	27.2704	7.03077	7.44655	9.13851	11.3471	38.8003	30.6046	42.9393	32.633	26.7601	32.6166	28.6898	34.5594
599.39	-4.34588	3.41	0.470555	2.428	4.5824	0.694243	1.01083	1.3649	3.19816	-0.682781	0.7077	2.28001	0.940813	0.715405	3.088	0.9939	11.8011	37.4447	15.8848	34.2649	5.80933	5.37122	6.68026	8.83155	1.72962	9.14318	18.3454	16.2572	13.2365	43.2483	3.49443	6.04745	4.85039	6.19292	5.31604	7.75622	26.9291	6.9912	7.515	9.00559	11.3416	37.5679	30.0194	43.3858	32.6595	27.1053	32.7154	28.9272	34.6398
599.973	-4.66558	3.2768	3.1636	2.5288	4.64189	0.609922	0.902921	1.26441	2.97731	-0.830137	0.189145	2.28763	0.890828	0.622147	2.96548	0.933417	11.6436	38.5508	15.5469	37.1196	5.87375	5.28897	6.59228	8.74857	1.5925	9.14199	17.27	14.4959	13.042	44.2603	3.41464	5.97553	4.70823	6.12446	5.2093	7.70072	26.9238	6.83492	7.42036	8.91468	11.2311	37.5558	29.737	43.7209	32.7148	27.0206	32.9451	29.0736	34.7312
600.556	-4.84654	3.30922	2.9723	2.47586	4.57641	0.702384	0.897034	1.38116	3.01296	-1.44469	-0.948591	2.24019	0.875451	0.636422	3.1179	1.0295	11.6282	38.7955	17.5692	37.7373	5.84195	5.33216	6.54632	8.77394	1.77923	9.16647	17.0964	14.6595	13.009	45.7983	3.5219	6.03738	4.83414	6.25914	5.21497	7.66455	26.8694	6.81141	7.3219	9.01727	11.1705	36.4662	29.6218	43.6794	32.5868	27.2004	33.0679	29.0965	34.7461
601.139	-5.47997	3.31228	3.43674	2.54452	4.65013	0.690815	0.953758	1.3131	3.06336	-0.505512	0.430223	2.32392	0.842011	0.605725	2.91674	1.09136	11.6537	36.9373	16.0432	36.2835	5.89341	5.30679	6.51313	8.78349	1.66531	9.12277	17.6069	15.0148	13.0048	43.5219	3.43267	6.03261	4.73352	6.18906	5.24304	7.67133	26.8842	6.87669	7.28782	8.89569	11.2654	37.2358	29.6482	43.7787	32.5869	26.9874	33.119	28.9931	34.5998
601.721	-4.7436	3.31118	0.651	2.53713	4.7192	0.677146	0.941392	1.33924	3.11557	-0.00541506	0.552337	2.31179	0.881983	0.656985	3.00737	1.00013	11.7118	36.5195	16.5767	33.7567	6.06265	5.23249	6.4806	8.83973	1.70174	9.2572	17.821	15.3138	13.1035	43.4265	3.47148	6.05251	4.84997	6.20117	5.15883	7.66151	26.9438	6.90828	7.27154	8.98354	11.1853	37.5047	29.7922	43.647	32.7421	27.0051	33.0923	29.1286	34.86
602.304	-5.65222	3.43663	1.25834	2.59964	4.66992	0.702658	1.00474	1.36063	2.97731	-1.05371	0.297201	2.35621	0.867453	0.59208	3.02132	1.00152	11.7614	35.567	14.0995	34.2177	5.94144	5.26497	6.53515	8.85342	1.64889	9.21333	16.1191	14.1954	12.9866	41.0097	3.45156	6.11538	4.81031	6.15604	5.16665	7.60514	26.8787	6.87993	7.33233	8.99476	11.1719	36.7178	29.6259	43.7858	32.6315	26.9776	33.2069	29.0182	34.6993
602.887	-5.1317	3.3412	1.8308	2.42915	4.64889	0.753942	1.11671	1.41127	3.20023	-1.45573	0.36655	2.24178	0.932772	0.737447	3.09772	1.11998	11.5137	36.5274	14.8826	32.4524	5.90518	5.36662	6.66713	8.95121	1.74078	9.29578	16.3848	15.2642	12.8869	41.5326	3.51115	6.0729	4.85866	6.32767	5.15142	7.61272	26.8743	6.83392	7.23182	8.82825	11.1694	36.2361	29.3564	43.6954	32.6473	27.1378	33.1617	29.0208	34.8238
603.47	-4.52957	3.23493	1.21062	2.41562	4.55692	0.77077	0.940392	1.34132	3.0953	-0.478249	1.15424	2.17176	0.8882	0.616213	3.06588	1.05936	11.3835	35.5246	12.5879	31.6454	5.87693	5.39159	6.40648	8.87346	1.65328	9.14604	16.9135	15.8558	12.6337	41.2783	3.52149	6.00057	4.8456	6.23484	5.05039	7.547	26.8231	6.71712	7.18247	8.75745	10.9122	35.8871	29.0195	43.3352	32.2137	26.8582	33.1541	28.763	34.4896
604.052	-3.01602	3.31373	1.26726	2.46312	4.62399	0.660542	0.970597	1.30982	3.10935	0.881039	0.938409	2.19913	0.89925	0.651329	3.04568	1.0705	11.4588	36.6259	15.422	33.2089	6.00139	5.36745	6.54513	8.87489	1.6815	9.1875	17.9117	15.6702	12.7203	40.6314	3.46055	6.01469	4.83681	6.24756	5.05015	7.49959	26.9867	6.75403	7.20654	8.7445	11.0368	37.2577	29.2907	43.4696	32.318	26.5636	33.0594	28.4777	34.4404
604.635	-2.65226	3.36386	1.74607	2.46287	4.52488	0.634623	0.948753	1.30277	3.03466	1.64649	3.36375	2.21369	0.883705	0.609743	2.94198	1.01684	11.4934	38.8985	15.5314	32.6148	5.93085	5.29245	6.60244	8.86507	1.73114	9.21357	19.4375	16.9715	12.7226	41.8948	3.37766	6.07284	4.75288	6.26343	4.98648	7.53993	27.1032	6.78176	7.32306	8.75854	10.9755	36.6176	29.3668	43.142	32.3326	26.4655	32.8931	28.4691	34.6125
605.217	-1.60084	3.31889	0.317366	2.50785	4.4719	0.671664	1.01018	1.35477	3.05696	2.29595	3.33509	2.1713	0.918442	0.687951	3.03723	1.06477	11.42	36.9632	13.7261	32.3118	5.98883	5.41821	6.56239	8.82636	1.67049	9.28074	19.354	17.3214	12.6533	40.9799	3.48615	6.03511	4.8257	6.21956	4.99946	7.57642	27.1439	6.79145	7.25026	8.78266	10.9969	37.5952	29.24	43.2098	32.2834	26.3347	32.8097	28.3174	34.4078
605.8	-1.71528	3.4885	2.77669	2.59	4.63405	0.612787	0.91964	1.32088	2.9959	2.823	3.8468	2.24647	0.818829	0.62221	2.95837	0.979926	11.8237	38.6195	15.6336	34.474	5.93561	5.31897	6.49084	8.77589	1.6816	9.26352	20.1705	17.6731	13.0819	42.3445	3.44784	6.01139	4.83484	6.22368	5.03106	7.5918	27.3915	6.88797	7.22459	8.84735	11.0622	38.129	30.1786	43.4372	32.4382	26.2563	32.8304	28.2591	34.6265
606.383	-2.2179	3.5517	2.20571	2.52066	4.66048	0.649448	1.05416	1.31298	3.19676	2.05523	2.59879	2.3175	0.915837	0.705485	3.06304	1.0395	12.3219	41.7029	17.4971	37.1314	5.97676	5.34224	6.76528	8.99677	1.7311	9.45005	20.6316	18.2392	13.5144	48.2857	3.54898	6.15137	4.96196	6.42465	5.00717	7.56335	27.4189	6.84921	7.33689	8.90586	11.2112	39.5771	30.8888	43.2724	32.7821	26.7467	32.8928	28.744	35.0371
606.965	-5.34508	3.55778	2.21692	2.68607	4.74474	0.733114	1.05164	1.40163	3.11102	0.303475	1.06216	2.41338	0.867155	0.642624	3.00819	1.05503	12.3219	38.8663	16.655	37.0563	6.15357	5.49085	6.66105	9.0623	1.72875	9.4804	18.0176	16.2261	13.4156	44.3104	3.62879	6.23909	5.06248	6.34349	4.97212	7.599	27.2442	6.80785	7.24024	8.90699	11.0949	37.6163	30.5033	43.6751	32.6732	27.1065	33.3983	28.9849	35.1474
607.548	-5.36371	3.42889	2.2306	2.54973	4.68408	0.66409	0.922113	1.41527	3.18879	-0.631348	0.466648	2.33048	0.997286	0.622779	3.07272	0.994306	12.164	38.3572	16.6089	33.9261	6.12102	5.53783	6.57141	9.20745	1.76201	9.54038	18.1169	15.35	13.4538	43.7528	3.57481	6.25921	5.02381	6.47023	4.9136	7.56231	27.2679	6.76853	7.23393	8.82992	11.1172	37.2111	30.0997	44.1774	32.7355	27.1096	33.6697	28.9921	35.0818
608.13	-6.26502	3.47584	3.01508	2.56333	4.7416	0.69332	0.99264	1.28339	3.18042	-1.60774	0.46344	2.2196	0.897531	0.651764	2.96992	1.0282	12.0858	36.9752	16.972	36.9266	6.08402	5.47316	6.56176	9.20238	1.59556	9.56396	16.6838	15.8885	13.2432	46.296	3.57142	6.25544	4.95335	6.43381	4.82481	7.51178	27.2182	6.65365	7.11934	8.69657	10.9822	36.0568	29.9158	44.2562	32.7247	26.9148	33.7629	29.1967	35.1094
608.712	-5.26049	3.38867	0.748646	2.49263	4.54817	0.632013	1.0593	1.38743	3.205	-1.69911	0.309441	2.15933	0.894662	0.648562	3.07675	1.02706	11.8884	38.4836	13.3004	31.9051	6.07336	5.51078	6.58763	9.25236	1.67633	9.56936	17.1205	14.8363	13.2029	43.1825	3.51887	6.33597	4.99376	6.44767	4.80577	7.43105	27.258	6.66805	7.06153	8.60116	10.9156	36.0752	29.8385	44.4229	32.5371	26.9427	34.1044	29.1073	35.1676
609.295	-5.26097	3.32328	1.45051	2.60614	4.60412	0.754376	1.05041	1.33757	3.12938	-0.519346	1.41262	2.15374	0.94767	0.56095	2.97911	1.00341	11.7449	36.3908	14.8464	34.1724	6.18411	5.54264	6.49534	9.3181	1.72191	9.57931	16.4113	14.3651	12.9094	40.7281	3.5819	6.26458	4.96249	6.43378	4.8017	7.46362	27.2531	6.68439	7.02187	8.6522	10.8296	35.7621	29.3072	44.3602	32.4084	26.6664	33.9583	28.8094	35.1084
609.877	-2.44912	3.32037	1.74726	2.53818	4.49329	0.659477	0.916094	1.30355	3.08831	0.802001	1.29786	2.12657	0.929298	0.64011	2.97453	0.96055	11.566	37.3816	14.9748	34.1331	6.1307	5.44715	6.33651	9.1682	1.6921	9.55048	17.5276	16.773	12.7967	42.3403	3.45409	6.21139	4.89442	6.42421	4.59848	7.22694	27.5078	6.60505	6.97633	8.57903	10.6457	37.2154	29.5515	44.4493	32.399	26.0372	33.6523	28.3653	34.5404
610.459	-2.61398	3.56139	1.0272	2.50501	4.60311	0.543855	0.947762	1.31267	3.02302	1.87533	3.65218	2.22355	0.901938	0.555138	2.94147	1.01714	12.0063	40.0957	14.194	34.5979	6.13977	5.42924	6.39264	9.11568	1.65492	9.5372	19.574	18.3101	13.3488	43.3174	3.48819	6.16253	4.85609	6.35781	4.68022	7.48087	27.8929	6.72428	7.05596	8.67321	10.8436	38.4259	30.6222	44.205	32.5675	25.9255	33.8217	28.4402	34.801
611.041	-2.78247	3.68402	1.74449	2.4959	4.57472	0.67156	1.0033	1.42485	3.135	1.98748	2.94239	2.36298	0.952597	0.660087	3.01667	1.07454	12.4061	40.3856	15.3069	35.4669	6.12464	5.50229	6.56798	9.19478	1.71933	9.74768	20.2129	19.1072	13.8404	46.6028	3.55416	6.3088	5.0225	6.56471	4.71658	7.45231	28.0031	6.78076	7.06491	8.70611	11.0647	39.5212	31.2608	43.9689	32.5608	26.3895	33.8753	28.5132	35.0552
611.624	-4.11501	3.63265	3.80206	2.64916	4.74261	0.660113	1.01181	1.26479	3.11108	0.437546	2.62006	2.30271	0.930765	0.576639	3.04182	1.06878	12.4989	39.2831	17.98	34.4072	6.17809	5.60943	6.58667	9.3394	1.72992	9.79326	19.1947	17.3508	13.6272	45.6828	3.65136	6.42061	5.15237	6.58475	4.78537	7.43622	27.641	6.68033	6.99805	8.73468	10.9235	37.2956	30.7458	44.3596	32.7469	26.7387	33.9028	29.0546	35.3849
612.206	-5.67472	3.61258	1.53491	2.44017	4.55493	0.671812	0.941991	1.36292	3.20215	-0.69808	0.788155	2.40184	0.969121	0.668596	3.13265	1.06771	12.6135	39.4785	15.6627	33.3223	6.13524	5.54972	6.58233	9.44215	1.71561	9.71834	17.8573	15.2621	13.7045	45.3045	3.60728	6.46934	5.15256	6.56205	4.72712	7.47059	27.4801	6.74777	7.05216	8.74144	10.9499	35.3319	30.528	44.116	32.6737	26.9532	33.8559	29.0815	35.2142
612.788	-6.77146	3.64567	1.91195	2.68312	4.83715	0.671699	1.01337	1.26754	3.19005	-1.88634	-1.23337	2.40032	0.792509	0.486228	3.00368	0.958568	12.5752	40.7999	16.1375	36.6602	6.19055	5.54189	6.46133	9.44336	1.66491	9.69723	15.5381	14.0145	13.6466	46.0446	3.5707	6.43296	5.05581	6.5354	4.73478	7.34602	27.2108	6.69648	7.00625	8.67318	10.9937	35.6046	30.2419	44.4421	32.6527	26.8257	34.0107	29.0455	35.0628
613.37	-5.51093	3.50327	0.0727405	2.58259	4.82016	0.619625	0.954416	1.31749	3.30595	-1.85566	0.149449	2.3184	0.846508	0.644988	3.05155	1.0033	12.5364	40.5892	15.1846	36.643	6.36152	5.65164	6.59099	9.50127	1.71023	9.821	17.7782	15.3621	13.4904	44.499	3.60677	6.59483	5.04892	6.45679	4.55757	7.33645	27.048	6.51106	6.88671	8.47026	10.7845	36.8329	30.2646	44.463	32.7404	27.1868	33.9232	29.216	35.2139
613.952	-7.07733	3.57367	2.2622	2.59232	4.76698	0.642816	0.969568	1.33137	3.14461	-2.50987	0.152886	2.26619	0.889884	0.56156	3.00002	1.00446	12.6167	39.2412	16.5479	36.1062	6.29104	5.69199	6.53063	9.38967	1.70103	9.86133	17.722	14.4222	13.437	46.2237	3.57792	6.46195	5.13844	6.57763	4.55727	7.21661	26.9196	6.59288	6.87665	8.48227	10.781	36.7754	30.1408	44.0865	32.7601	27.1441	33.902	29.3449	35.1457
614.534	-7.10626	3.49556	2.07997	2.50493	4.8522	0.672955	0.981928	1.43104	3.2676	-2.1026	-1.36403	2.28926	0.934369	0.685637	3.17216	1.04724	12.6454	38.5871	15.295	35.7002	6.39052	5.67898	6.64791	9.5688	1.73938	9.89664	15.9625	14.5918	13.4733	42.9622	3.69134	6.49524	5.17565	6.62381	4.65463	7.24413	27.1647	6.56437	6.8132	8.55657	10.703	36.017	30.1537	44.364	32.7973	27.0639	33.838	29.308	35.035
615.116	-7.83465	3.60787	1.39596	2.61433	4.82008	0.796774	1.02866	1.39765	3.31998	-1.9104	-0.499235	2.39586	1.06986	0.600553	3.02817	1.06611	12.7132	38.1249	16.1668	37.4269	6.30212	5.6862	6.61064	9.51391	1.70461	9.8676	13.9919	13.3529	13.5598	46.4063	3.72887	6.67512	5.1301	6.70313	4.67723	7.26068	27.1961	6.54174	6.87674	8.45979	10.9175	36.1779	30.4308	44.4831	32.7246	27.233	33.9864	29.4018	35.0732
615.698	-7.28549	3.65049	2.11713	2.49751	4.87685	0.640853	1.07307	1.36752	3.2924	-2.82832	-1.91508	2.31144	1.02776	0.797705	3.07447	1.07074	12.7607	38.7812	16.9767	36.387	6.37604	5.80337	6.64937	9.686	1.88588	9.9026	16.3157	14.1961	13.7372	45.7459	3.76644	6.64638	5.23189	6.7639	4.50321	7.3111	27.0156	6.57155	6.86972	8.57229	10.7716	34.4919	30.4894	44.7366	32.8818	27.2519	34.173	29.4032	35.061
616.28	-8.2821	3.51578	3.36834	2.71267	4.9028	0.661926	0.987393	1.37232	3.21019	-2.98404	-0.241763	2.32242	0.953081	0.577478	3.01481	1.00805	12.8342	41.0739	15.5142	39.251	6.33224	5.75296	6.50667	9.57311	1.63899	9.92423	17.3793	14.0361	13.5195	46.2453	3.68873	6.56763	5.22295	6.65457	4.43997	7.15109	26.8831	6.42572	6.71911	8.38349	10.6592	36.6443	30.252	44.4528	32.7672	27.2419	34.2508	29.495	35.2004
616.862	-5.91755	3.53426	2.23589	2.6225	4.83311	0.63378	1.11624	1.45533	3.33318	-2.8391	-1.17686	2.24315	0.967843	0.695829	3.19077	1.09437	12.7365	40.395	16.9927	35.0475	6.40029	5.7604	6.68855	9.63485	1.88967	10.1275	16.8551	13.9694	13.4898	44.5128	3.73771	6.71026	5.34906	6.86514	4.3766	6.998	26.5419	6.34898	6.48311	8.25893	10.551	36.4761	29.8218	43.8814	32.7933	27.4374	33.7648	29.4147	35.0303
617.444	-8.3053	3.70337	3.09434	2.64796	4.85807	0.871864	1.17521	1.46033	3.38912	-2.90427	-0.485123	2.37389	1.13751	0.717285	3.21961	1.1727	12.8795	41.2642	15.566	37.5849	6.44105	5.7155	6.69262	9.58941	1.88386	10.0211	16.1708	14.0944	13.3028	45.7736	3.82662	6.77195	5.35529	6.76504	4.50864	7.10521	26.4282	6.48025	6.61764	8.39891	10.6731	35.5563	29.7609	43.5994	32.5192	27.5654	33.6895	29.425	34.7212
618.025	-6.5884	3.42984	4.22018	2.4646	4.89725	0.794145	1.06109	1.46592	3.44197	-3.11137	-0.821144	2.30819	1.09898	0.889647	3.0744	1.15985	12.8194	39.7615	18.2385	35.6697	6.30845	5.80328	6.77182	9.69869	1.85663	10.031	17.1286	13.5232	13.2166	46.2018	3.76093	6.78657	5.35481	6.71855	4.37584	7.00142	26.0046	6.18562	6.40759	8.2102	10.468	35.0526	29.5096	43.5848	32.7529	27.5699	33.4873	29.4916	34.807
618.607	-5.37975	3.57736	1.00204	2.66224	5.03902	0.721022	1.0246	1.29158	3.43322	-1.11728	0.56187	2.20948	0.971112	0.633592	3.1298	1.05103	12.7128	40.1002	14.2141	37.7621	6.36966	5.83856	6.6553	9.55378	1.75438	10.0108	16.798	14.8476	13.4312	45.6485	3.67111	6.79904	5.16086	6.75712	4.31945	7.04256	26.1921	6.32934	6.54386	8.15583	10.5366	37.4451	29.7046	43.9048	32.9098	27.3099	33.6176	29.3004	34.6829
619.189	-5.78549	3.61389	1.10844	2.52431	4.75058	0.663392	1.03085	1.40174	3.33997	-1.22373	0.160174	2.33902	0.958543	0.71813	3.22319	1.059	12.9136	39.2204	14.0957	37.5762	6.45087	5.71378	6.61666	9.54578	1.7905	10.0187	17.3565	15.7163	13.407	44.6887	3.70401	6.72955	5.31273	6.72085	4.31067	7.10386	26.3091	6.3442	6.51018	8.28257	10.4667	38.0958	29.7389	43.4781	32.626	27.7208	33.6153	29.5261	34.812
619.771	-7.27927	3.64364	0.830973	2.65306	4.92812	0.806454	1.09878	1.37584	3.29119	-2.84869	-0.302231	2.38717	0.941097	0.698584	3.01319	1.09473	13.0101	37.4504	14.7875	37.9037	6.41422	5.79212	6.72076	9.68788	1.75502	10.1902	15.7996	14.1277	13.442	46.2323	3.87537	6.77929	5.35908	6.77664	4.31077	7.04383	26.1085	6.39849	6.42001	8.17181	10.4765	35.7598	29.9016	43.5164	32.7229	27.4755	33.3194	29.3806	34.6425
620.352	-8.18883	3.62648	2.51247	2.76934	5.09314	0.682312	1.08037	1.39913	3.43008	-2.69664	-1.3714	2.33149	1.03668	0.786614	3.23097	1.11883	12.9864	40.3529	15.8036	36.3636	6.47276	5.86083	6.80508	9.72916	1.77898	10.1994	17.2216	13.3514	13.5056	49.1178	3.77575	6.83341	5.3227	6.85842	4.33165	7.0792	26.2439	6.29495	6.38067	8.22239	10.4469	36.1443	30.0358	43.4685	32.8028	27.7281	33.5856	29.5889	34.872
620.934	-8.43775	3.73377	2.58587	2.65616	4.98376	0.794797	1.09439	1.47743	3.39068	-3.66569	-0.466542	2.3357	1.09246	0.692739	3.30628	1.16114	13.0402	38.6893	16.897	39.1828	6.3368	5.93506	6.71847	9.78228	1.85276	10.203	16.3356	13.7563	13.5155	45.7363	3.83598	6.84668	5.37455	6.77335	4.32114	7.00665	26.2805	6.34571	6.39276	8.27049	10.4044	35.6971	29.8828	43.6233	32.7974	27.6309	33.3614	29.51	34.8826
621.515	-7.09883	3.6559	1.49757	2.59998	4.94988	0.688704	1.12295	1.52275	3.34341	-2.47233	-1.2925	2.40439	1.10379	0.85754	3.24008	1.05712	13.1242	39.1426	14.9944	34.9495	6.63468	5.95289	6.82684	9.80087	1.88826	10.2391	16.1132	13.1106	13.5322	44.59	3.79729	6.94595	5.38506	6.81461	4.27416	6.91623	26.0737	6.25608	6.35104	8.0744	10.5047	37.0385	29.7568	43.4276	32.9741	27.7699	33.3889	29.7226	35.0304
622.097	-8.01491	3.59085	2.83936	2.73312	5.00558	0.855648	1.18949	1.3963	3.32837	-1.0651	0.299561	2.31447	0.975864	0.664601	3.19191	1.20509	13.2039	40.879	15.5581	37.4173	6.50052	5.95526	6.77175	9.83093	1.93483	10.2119	15.424	13.6067	13.3874	47.1995	3.77219	6.8395	5.45685	6.7906	4.19181	6.94058	26.1417	6.21049	6.34111	8.22337	10.5042	36.6596	29.9286	43.4133	32.7752	27.6909	33.3335	29.496	34.7479
622.679	-8.11524	3.56556	0.82912	2.61253	5.01328	0.791165	1.1612	1.47996	3.52976	-4.0125	-2.56161	2.40492	1.1142	0.757974	3.20327	1.22101	13.2314	39.7978	16.9262	40.3438	6.56079	5.99347	6.88864	9.85892	1.93987	10.2541	16.0639	13.0441	13.4515	46.997	3.92083	6.87583	5.41081	6.97589	4.23857	7.02128	26.1503	6.28533	6.31995	8.17443	10.4747	34.7935	29.7851	43.7682	32.9504	27.7999	33.6571	29.6689	35.0365
623.26	-8.69805	3.55213	3.71462	2.61924	4.94867	0.708759	1.09926	1.33998	3.44427	-3.41857	-0.765042	2.30452	0.89872	0.722316	3.12403	1.13911	13.2265	41.4898	16.7256	37.0086	6.49351	5.84135	6.76041	9.68191	1.89399	10.1784	16.8585	12.8127	13.2994	47.9167	3.7445	6.85828	5.39629	6.86374	4.17155	6.9048	26.0767	6.2022	6.26421	8.0591	10.4368	36.3843	29.7977	43.3636	32.9661	27.5087	33.5354	29.5326	34.8887
623.841	-8.55147	3.58736	0.666528	2.63847	5.02526	0.736484	1.14686	1.56564	3.57764	-2.92105	-0.754957	2.29646	1.00491	0.756834	3.23101	1.14282	13.2309	38.0962	15.2052	37.9504	6.55419	5.98605	6.82564	9.78133	1.89696	10.3727	16.475	15.0991	13.4978	46.1571	3.8501	6.89678	5.56929	6.93916	4.18966	6.90045	26.0973	6.18405	6.17883	8.13238	10.3501	35.0173	29.8199	43.2296	32.8481	27.8434	33.6283	29.5239	34.885
624.423	-8.25229	3.55097	3.01993	2.78743	5.06148	0.801851	1.01593	1.29758	3.29106	-3.70242	-1.9172	2.40305	1.05332	0.715681	3.09743	1.09255	13.2706	41.3328	17.6364	39.7222	6.56362	5.90315	6.8822	9.81836	1.70898	10.1847	16.2337	13.8302	13.3572	48.339	3.75946	6.78447	5.51689	6.84599	4.18167	6.88823	26.2031	6.26868	6.28778	8.16216	10.3676	35.0514	29.9849	43.5775	32.9059	27.8613	33.6492	29.5961	34.9166
625.004	-8.91913	3.62988	0	2.61952	4.99787	0.627175	1.00704	1.43759	3.50879	-3.39843	-1.30438	2.41508	1.01128	0.686163	3.27182	1.10417	13.4811	42.2181	16.6976	36.1987	6.65673	5.9046	6.94893	9.83292	1.84101	10.4101	16.6608	14.1648	13.4183	48.423	3.75474	6.79078	5.46388	6.95554	4.20142	6.94755	26.2274	6.23614	6.24402	8.0959	10.4107	36.2053	29.9376	43.6185	33.027	27.9366	33.5573	29.6316	35.0584
625.585	-8.68092	3.70174	1.27847	2.74058	5.00965	0.735584	1.15707	1.40098	3.36264	-2.37947	-1.30041	2.36043	1.00036	0.607151	3.16924	1.11987	13.2392	39.3728	16.4003	34.6384	6.70388	5.99576	6.99882	9.98913	1.88811	10.2598	15.3905	12.3677	13.3256	44.1071	3.85567	6.99865	5.40309	6.85406	4.18748	7.00662	26.3141	6.33077	6.22235	8.13125	10.488	37.0201	29.7674	43.6654	32.8262	27.6251	33.6254	29.7199	34.849
626.167	-7.37616	3.63114	0.74727	2.76546	5.0973	0.720771	1.18158	1.51299	3.64551	-2.23377	-0.620867	2.40018	1.17813	0.85215	3.27755	1.23229	13.2166	39.3179	13.9682	36.5012	6.78261	6.06449	7.11469	10.102	1.96508	10.4675	16.0683	12.8762	13.2893	44.3763	4.02005	6.98298	5.50802	6.98628	4.02736	6.82852	26.225	6.2511	6.2192	8.00427	10.2789	35.7673	29.695	43.3446	32.9675	27.7368	33.7549	29.7436	35.0425
626.748	-7.39736	3.71483	2.9476	2.68977	4.91263	0.729655	1.04207	1.40441	3.49417	-2.06218	0.403607	2.4023	0.993254	0.773016	3.2092	1.10868	13.1025	42.3399	15.9753	37.3726	6.52927	5.89526	6.81599	9.87421	1.87764	10.4092	15.9362	13.4262	13.2442	44.4323	3.73032	6.82285	5.5086	6.80289	4.1791	7.02094	26.2295	6.29989	6.26851	8.1228	10.313	35.8201	29.6359	43.6383	32.7838	27.5514	33.8294	29.4294	34.7856
627.329	-5.42636	3.6864	-0.787267	2.71891	4.95289	0.724659	1.04148	1.42921	3.42701	-0.0626995	0.125399	2.35671	1.0616	0.750764	3.17096	1.14847	13.1264	39.9281	17.5252	35.8035	6.66682	5.8308	6.88441	9.96407	1.84432	10.4244	16.4729	14.7572	13.1591	45.0454	3.72829	6.91679	5.41241	6.96401	4.02277	6.92236	26.4697	6.20726	6.20547	7.91813	10.3241	35.8356	29.7615	43.5113	32.7684	27.3933	33.6345	29.2055	35.0029
627.91	-4.95996	3.68878	1.28845	2.71117	4.9962	0.730674	1.1912	1.39839	3.37189	0.967527	3.01935	2.34939	1.17304	0.794591	3.11909	1.21661	13.2548	42.0196	16.8787	34.611	6.63851	5.84962	6.89346	9.85931	1.85127	10.3127	18.6499	16.7649	13.3007	45.0797	3.81357	6.87516	5.5564	6.98073	4.05556	6.86196	26.496	6.23782	6.20728	7.99821	10.3525	37.3054	30.212	43.3466	32.9613	27.191	33.3665	29.1334	34.8938
628.492	-3.94424	3.80645	1.00221	2.68647	5.04388	0.802436	1.21838	1.53043	3.60416	2.43681	2.43681	2.47698	1.1531	0.842017	3.21308	1.25101	13.4609	42.8062	16.8167	37.1836	6.72393	6.00661	7.15541	9.9556	2.05525	10.4838	19.7042	17.29	13.6019	48.7515	3.89705	6.93084	5.63719	7.06416	4.03996	7.09473	26.3854	6.40179	6.28382	8.10992	10.4591	37.8273	30.3513	43.3214	33.0645	27.4694	33.4815	29.3532	34.8845
629.073	-6.55403	3.88969	2.7934	2.63387	5.0506	0.749604	1.16364	1.46988	3.631	-0.922144	0.482733	2.60772	1.05734	0.761068	3.27861	1.19371	13.7465	41.3024	16.1074	39.1076	6.70225	5.99668	7.10196	9.9975	1.91443	10.4447	17.5888	16.1344	13.5686	47.778	3.89571	7.02454	5.61168	6.96827	4.15869	7.14183	26.5545	6.4009	6.31458	8.18068	10.4607	37.0281	30.4465	43.1526	32.9224	27.5004	33.7149	29.5295	35.115
629.654	-6.41673	3.84398	1.76638	2.72161	4.9802	0.696352	1.12852	1.42922	3.53002	-0.900026	-0.0971251	2.46711	1.02706	0.770178	3.30553	1.16503	13.5414	38.9364	16.7901	36.9991	6.61415	5.91312	6.96558	9.87642	1.88933	10.6299	17.1588	15.7278	13.5084	45.5081	3.98219	6.88874	5.58749	6.98908	4.04974	6.92605	26.439	6.31704	6.26956	8.10094	10.293	35.8586	30.0511	43.5082	33.0518	27.7031	33.6607	29.5989	35.1489
630.235	-6.46025	3.75598	2.09927	2.7584	5.06148	0.728831	1.05448	1.34032	3.46047	-0.790385	0.653211	2.47343	1.06423	0.62316	3.1078	1.10532	13.426	40.7887	16.5391	38.709	6.7701	5.9595	6.89856	9.99981	1.88786	10.3824	17.2774	14.854	13.3309	47.0865	3.81713	7.00439	5.59069	6.86355	4.1679	6.93459	26.3459	6.31191	6.30276	8.10863	10.3247	36.9391	29.9556	43.6267	33.0886	27.5886	33.7627	29.2364	34.946
630.816	-4.97708	3.61034	1.55206	2.92314	5.11377	0.739968	1.25218	1.582	3.68307	-0.43222	0.576293	2.42801	1.0487	0.877165	3.37338	1.32262	13.4098	41.7485	18.9391	36.2279	6.76645	6.117	7.18215	10.0914	2.03958	10.6783	19.666	15.5861	13.6086	45.7564	3.99532	7.11075	5.59808	7.16282	3.99745	6.81812	26.3594	6.16389	6.23074	8.09132	10.3737	37.1316	30.0659	43.6005	32.9064	27.7026	33.8747	29.5887	35.2224
631.397	-7.03167	3.87482	0.196657	2.79871	5.08543	0.730623	1.10383	1.41872	3.43422	-1.51011	0.811602	2.38762	1.00364	0.705174	3.24882	1.15763	13.5876	39.9803	18.0924	36.3422	6.83429	5.90957	7.01904	9.96601	1.86232	10.5467	17.1301	14.8084	13.6608	49.2232	3.87169	6.97362	5.5776	6.87649	4.1527	6.94672	26.5124	6.2843	6.13199	8.22252	10.4357	36.9944	30.3735	43.4382	33.0138	27.5411	33.6422	29.5326	35.115
631.978	-5.58793	3.78104	0.484823	2.86175	5.05969	0.752159	1.16818	1.48649	3.50671	-0.171409	0.73363	2.48263	1.13976	0.836741	3.41002	1.13993	13.5101	43.7395	16.758	37.3314	6.86993	5.98011	7.07228	9.98927	1.91193	10.5136	18.4299	15.2897	13.6669	47.9764	4.01118	7.02738	5.49162	6.93792	4.05622	6.92636	26.4859	6.25872	6.23563	8.06022	10.4626	36.7227	30.2634	43.5777	33.089	27.4653	33.5418	29.4546	35.1297
632.559	-7.08996	3.70618	2.19544	2.79586	5.16722	0.77698	1.19872	1.40325	3.47896	-0.491238	0.784515	2.32562	1.03464	0.729406	3.16591	1.17962	13.6151	41.7994	13.3663	39.5824	6.75852	6.11809	7.06505	10.1441	1.80884	10.6819	18.2565	16.4015	13.5205	46.1903	3.81805	7.03449	5.60919	6.98969	4.03355	6.92874	26.2602	6.19153	6.13375	7.93539	10.4144	37.8034	30.1394	43.7161	32.9687	27.7851	33.8899	29.7516	35.0841
633.139	-8.37104	3.8383	-0.727117	2.72104	4.96	0.704522	1.05941	1.48935	3.46036	-2.73683	-1.45964	2.47577	1.05029	0.76782	3.34586	1.20021	13.5603	41.9589	15.1198	38.8794	6.75929	6.09469	7.0133	10.1088	1.91736	10.5727	17.2238	13.2681	13.758	49.6151	4.05915	6.96246	5.68474	7.05363	3.99401	7.01994	26.2889	6.21698	6.17626	7.98961	10.4724	34.1045	29.929	43.5308	32.8603	27.6168	33.8049	29.6369	35.2866
633.72	-9.22619	3.8393	2.06823	2.81877	5.1014	0.805376	1.20603	1.46471	3.53376	-3.0633	-0.529907	2.36493	1.04071	0.828716	3.21532	1.18853	13.6411	41.6844	17.1215	38.1023	6.81842	6.05438	6.92235	10.2374	1.87721	10.71	15.4254	13.4364	13.4948	49.7655	3.94926	7.11861	5.70235	7.12674	4.00537	6.92809	26.4669	6.2794	6.11076	8.12718	10.3731	35.678	30.0092	43.6767	32.9178	27.7133	33.8967	29.5484	35.0156
634.301	-7.48463	3.86134	-0.808123	2.76787	5.23347	0.882503	1.19341	1.57442	3.61657	-1.66089	0.00706764	2.50652	1.11765	0.949861	3.41655	1.23043	13.6147	38.7692	14.3183	34.0033	6.92004	6.06012	7.25901	10.2308	2.05929	10.7431	17.3369	14.1423	13.6018	48.6738	3.97152	7.15412	5.69077	7.10699	4.15334	7.05535	26.4888	6.33714	6.2397	8.14671	10.5248	36.1015	29.9273	43.6642	33.0282	27.8006	34.0459	29.4752	35.3368
634.882	-6.11431	3.86946	0.379317	2.85446	5.21774	0.700163	1.13958	1.45142	3.46192	-1.51505	0.507271	2.45791	1.08337	0.76329	3.26083	1.16117	13.6808	39.3691	16.4903	39.6486	6.80404	6.04088	6.8612	10.0396	1.88309	10.6323	16.3138	14.0074	13.5216	47.5544	3.87924	7.1142	5.70086	7.00245	3.99737	6.90107	26.3839	6.23365	6.18485	8.14398	10.4607	35.6848	30.0991	43.4897	32.9645	27.3827	33.9698	29.4039	35.0556
635.462	-6.05429	3.74096	2.17218	2.867	5.12084	0.821835	1.18918	1.50618	3.61542	-1.01465	0.56444	2.43416	1.26379	0.890417	3.44666	1.26134	13.8044	41.5903	15.3049	36.9669	6.83294	6.07506	7.05882	10.1958	2.03691	10.7614	18.5056	15.0316	13.7089	48.5452	3.96973	7.09743	5.67433	7.13164	4.04157	6.97185	26.4699	6.17888	6.06792	7.97669	10.3673	36.9507	30.4286	43.5976	32.9182	27.5428	33.888	29.3989	35.1071
636.043	-6.9302	3.80696	0.891561	2.8173	5.13627	0.686797	1.06281	1.39733	3.56206	-1.32479	-0.327635	2.47674	1.00919	0.777471	3.13054	1.06315	13.6657	43.956	17.2092	38.0676	6.90798	6.06967	7.06008	10.249	1.89971	10.6944	16.6809	14.1524	13.7115	49.0566	3.92816	7.11694	5.6805	7.02507	3.98957	7.00674	26.6111	6.13966	6.07086	8.06258	10.4301	34.9573	30.3501	43.8163	33.1311	27.6971	33.7697	29.5003	35.0393
636.624	-7.43405	3.80402	0.732357	2.86583	5.15383	0.721025	1.18803	1.46211	3.7436	-3.28987	-0.202338	2.39109	1.23945	0.891921	3.33947	1.23909	13.8404	41.8997	17.3768	38.2379	6.95951	6.15532	7.06802	10.3036	1.90942	10.7847	16.6592	15.3627	13.7952	47.2703	3.96394	7.16726	5.73416	7.11656	3.90953	6.72269	26.5765	6.25298	6.14087	8.09077	10.4954	34.9296	30.5794	43.7111	33.2948	27.6252	34.0575	29.5515	35.1973
637.204	-6.264	3.80383	1.06314	2.98174	5.30956	0.828167	1.15248	1.50439	3.53434	-1.49842	0.1622	2.44341	1.15671	0.715954	3.34744	1.37047	13.7519	41.6793	17.2055	37.2315	6.98857	6.13105	7.03997	10.2561	1.89529	10.8168	17.1777	14.6907	13.6112	44.7603	3.98061	7.15329	5.75486	7.24324	3.83471	6.76768	26.5731	6.08629	5.92635	7.92368	10.2342	34.9656	30.3583	44.1948	33.3621	27.5683	34.1123	29.6218	35.2269
637.785	-7.56453	3.82314	0.394737	2.76646	5.05632	0.753948	1.17364	1.47577	3.64323	-3.0303	-0.920314	2.48879	1.15173	0.80196	3.38729	1.241	13.7239	41.9298	16.4035	36.0965	6.96833	6.09238	7.17437	10.2825	1.96045	10.7555	15.2039	15.6229	13.776	47.0614	3.97931	7.23407	5.76104	7.14699	3.88803	6.83305	26.7978	6.33765	5.99045	8.03728	10.318	34.8747	30.4507	44.0478	33.2644	27.5978	34.1586	29.8456	35.3589
638.365	-8.65574	3.83637	1.70175	2.85898	5.12622	0.813773	1.09571	1.544	3.62539	-2.45031	-0.690335	2.51581	1.1085	0.747086	3.27306	1.16814	13.9204	39.2297	12.5168	35.9606	6.9375	6.08394	6.94754	10.3092	1.89374	10.7645	16.4391	12.4564	13.7543	47.2906	3.86417	7.11408	5.71012	6.93736	3.7513	6.78244	26.5973	6.15463	6.0266	7.93455	10.2134	34.2133	30.3908	43.8724	33.2189	27.534	34.2837	29.7056	35.2994
638.946	-9.55613	3.93001	-1.09116	2.89857	5.21684	0.771891	1.24886	1.56355	3.73366	-2.11405	-0.725486	2.53582	1.30093	0.940445	3.43779	1.39556	14.0077	37.8722	16.7765	34.3033	6.98031	6.23651	7.1836	10.468	2.01961	10.8914	16.3273	13.3006	13.929	45.0102	4.03485	7.28413	5.86234	7.2714	3.85077	6.87058	26.8805	6.32516	6.11031	7.90872	10.4824	35.3772	30.6409	44.2789	33.1565	27.7444	34.4033	29.889	35.4135
639.526	-8.68167	3.85101	1.46341	2.96707	5.42485	0.820709	1.24202	1.4826	3.58992	-2.87781	-1.2299	2.54429	1.08202	0.817189	3.13008	1.24476	14.1304	41.5366	16	40.6341	7.08849	6.11757	7.10708	10.2994	1.90703	10.945	16.9534	13.3923	13.6905	51.3415	3.99147	7.05622	5.73108	7.18786	3.86977	6.87579	26.7589	6.22216	5.81404	7.98024	10.224	34.6945	30.4929	44.0953	33.3503	27.6424	34.4614	29.8843	35.4186
640.107	-8.71292	3.87398	1.94338	2.90897	5.2456	0.875797	1.31419	1.47509	3.63568	-3.30686	-1.4508	2.52862	1.21845	0.830309	3.47379	1.36584	14.0371	43.9779	16.4107	38.0758	7.00704	6.28611	7.08981	10.4422	2.0575	10.9698	14.8646	13.5597	14.0173	49.0643	3.99899	7.19588	5.98399	7.24157	3.74709	6.78692	26.6615	6.02791	5.82732	7.8175	10.308	32.7606	30.5377	44.0458	33.1521	27.6086	34.4159	29.7133	35.4733
640.687	-9.84562	3.79659	3.55378	3.00666	5.41666	0.965757	1.32696	1.53116	3.58274	-2.562	-0.533749	2.36088	1.21894	0.844887	3.10126	1.29162	13.9865	43.7044	17.6747	39.4916	6.9437	6.3234	7.14519	10.3732	2.00098	11.0747	15.8975	14.2634	13.9024	50.3883	4.09292	7.1968	5.84514	7.25703	3.70824	6.69254	26.6803	6.10785	5.89482	7.99194	10.2486	34.9975	30.5311	44.2115	33.2629	27.6463	34.3293	29.8921	35.2586
641.267	-9.34506	3.79936	0.457782	2.84724	5.3429	0.82195	1.29105	1.62183	3.82228	-3.64048	-1.66347	2.44362	1.23323	0.988669	3.48966	1.44817	13.9694	40.2848	15.8444	37.0804	7.06439	6.34105	7.2106	10.4725	2.15652	11.0073	15.9815	12.524	13.948	47.3805	4.10485	7.18547	5.85519	7.4568	3.79767	6.70903	26.6268	6.06666	5.70404	7.73191	10.2861	34.5933	30.6093	44.3336	33.3789	27.7996	34.2015	29.8419	35.3647
641.848	-10.6588	3.72205	0.204447	2.93775	5.26184	0.926053	1.26757	1.50622	3.714	-3.34687	-1.02437	2.54436	1.21988	0.874409	3.44204	1.37086	14.0295	38.3338	13.749	36.3404	6.95803	6.35951	7.21851	10.3617	2.03598	11.0283	15.2861	12.9283	13.9045	45.8472	4.08092	7.35262	6.00425	7.27473	3.7253	6.66293	26.7199	5.96562	5.74543	7.73627	10.1529	34.8905	30.5968	44.2898	33.3689	27.8301	34.5672	29.9294	35.492
642.428	-10.2963	3.6052	0.785546	2.93311	5.40374	0.819421	1.26138	1.43478	3.73339	-3.18298	-1.32771	2.37758	1.17299	0.850717	3.19373	1.29542	13.9724	41.3721	18.0414	37.9157	7.09316	6.21829	7.20604	10.4987	1.89831	10.921	16.4864	14.0332	13.8328	49.5941	3.95881	7.14429	5.82518	7.31156	3.62548	6.53835	26.4586	5.96694	5.55567	7.67595	10.1084	33.6411	30.5228	44.3979	33.2834	27.7241	34.433	29.8151	35.5111
643.008	-10.3909	3.85541	1.64736	2.89965	5.37335	0.911743	1.20307	1.53834	3.53351	-3.57938	-2.35064	2.50173	1.2421	0.890416	3.23834	1.29841	14.1547	41.3642	18.2497	36.6023	7.14462	6.30436	7.26942	10.5888	1.89621	10.8968	15.8401	11.7265	13.7916	48.1853	4.11873	7.29885	5.90298	7.2916	3.65368	6.57019	26.534	6.02692	5.65042	7.74948	10.1315	32.811	30.6333	44.3339	33.3786	27.8036	34.4758	29.79	35.4552
643.588	-10.028	3.83629	3.01926	2.96104	5.31518	0.838471	1.17265	1.65878	3.7648	-4.59354	-3.82494	2.56214	1.24701	0.940713	3.33918	1.26343	14.0872	43.545	16.0593	40.0052	6.94002	6.28475	7.35429	10.5337	1.91666	11.142	14.3413	10.7695	14.154	49.4534	4.0525	7.38001	5.92204	7.46474	3.65158	6.60194	26.6865	6.07455	5.59645	7.68504	10.1203	33.2037	30.6265	44.4552	33.191	27.8636	34.7113	29.9831	35.4607
644.168	-10.1674	3.91192	-0.585447	2.95019	5.3871	0.758565	1.15006	1.44407	3.66742	-4.11193	-2.02447	2.54052	1.07045	0.803713	3.21703	1.17274	14.1495	41.6783	14.1065	39.6432	7.02534	6.1706	7.15512	10.4118	1.8999	11.0411	14.5582	13.0376	13.9969	49.094	4.05521	7.12655	5.83363	7.1959	3.55158	6.68324	26.6498	6.05204	5.53007	7.77741	10.1081	34.3531	30.6921	44.3678	33.4653	27.6837	34.7477	29.8767	35.3981
644.749	-8.612	3.83364	-1.85185	3.01432	5.41705	0.820733	1.40027	1.63313	3.87145	-3.61887	-2.30875	2.52768	1.29326	1.12135	3.4009	1.40487	14.2009	42.0228	17.8063	38.8319	7.20028	6.42246	7.32191	10.6586	2.28766	11.2681	17.6821	13.2845	14.0668	54.1595	4.23742	7.47518	5.98852	7.53767	3.44302	6.56217	26.5707	6.05233	5.33723	7.7081	10.0341	33.1837	30.4504	44.4721	33.3907	27.9277	34.585	30.0998	35.5621
645.329	-10.4037	3.82677	1.92765	3.02034	5.4338	0.808946	1.2339	1.69187	3.73274	-4.7703	-3.05336	2.55525	1.13812	0.805644	3.37868	1.27287	14.0484	39.9525	16.187	38.6322	7.1936	6.33044	7.21292	10.4155	1.9955	11.0518	15.7958	12.4269	13.8274	48.9834	4.11541	7.39303	5.9744	7.1603	3.42009	6.55371	26.5646	5.87097	5.44847	7.70883	9.97941	33.0302	30.4032	44.668	33.3404	27.8622	34.8146	29.8476	35.3691
645.909	-9.29839	3.58623	3.1415	2.75826	5.38283	0.835327	1.38509	1.6636	3.83092	-3.99173	-1.88786	2.43605	1.27403	0.99001	3.53323	1.35688	14.14	40.9715	17.8458	36.1932	7.09054	6.45412	7.29892	10.599	2.10187	11.2971	16.4178	14.6144	13.8523	51.056	4.26125	7.36811	6.0575	7.49481	3.32068	6.4642	26.3861	5.85982	5.34663	7.50043	9.90185	35.3996	30.4356	44.3894	33.3677	27.8518	34.878	30.009	35.6243
646.489	-9.49315	3.8617	2.06466	3.08343	5.25193	0.703566	1.22171	1.42795	3.67082	-2.2445	0.349554	2.5788	1.03409	0.752882	3.18687	1.17941	14.086	41.0758	19.3426	41.1845	7.06237	6.24574	7.04816	10.4174	1.93448	10.9458	15.9691	14.948	13.8289	49.8234	4.01318	7.3046	5.78349	7.23205	3.30891	6.41948	26.3906	6.011	5.32772	7.70698	9.96856	36.1512	30.334	44.1826	33.2055	27.6876	34.4173	29.6241	35.2127
647.069	-10.3041	3.73399	1.17365	3.07599	5.51355	0.863084	1.30236	1.65117	3.96508	-3.20841	-1.94364	2.64887	1.39197	1.05493	3.60908	1.58512	14.035	39.4238	19.4452	38.2235	7.25896	6.58638	7.31365	10.7385	2.2884	11.2458	14.8052	14.1356	14.1763	49.88	4.38671	7.51552	6.16759	7.58114	3.39614	6.47552	26.401	5.95255	5.27049	7.68572	9.88678	34.4555	30.3527	44.4704	33.4786	28.1515	34.7045	30.1931	35.8135
647.649	-7.85032	3.7416	1.06094	2.95286	5.22055	0.952281	1.25094	1.53743	3.7863	-2.78646	0.205412	2.53035	1.37018	0.805087	3.52327	1.39258	14.1849	40.5876	15.4244	41.1861	6.96982	6.56421	7.1916	10.5617	2.16205	11.1646	16.692	13.2446	13.8834	50.5441	4.28015	7.45186	6.10514	7.42093	3.36104	6.45834	26.1906	5.88051	5.26964	7.5897	10.0388	35.6524	30.2336	44.0963	32.9996	28.0343	34.5294	29.7515	35.4445
648.228	-9.13475	3.90624	-1.72934	2.99762	5.51472	0.684025	1.23704	1.56821	3.78845	-2.89328	-1.16459	2.65216	1.1913	0.894065	3.36665	1.37686	14.2516	42.8493	15.866	38.1828	7.14424	6.22903	7.21931	10.6373	2.07785	11.1596	17.2869	13.7931	14.2734	50.8098	4.1645	7.49486	6.02887	7.42957	3.38814	6.52657	26.2904	6.0515	5.24322	7.71109	10.1228	35.2561	30.4764	44.3427	33.297	27.9104	34.2846	29.6306	35.2255
648.808	-7.49577	3.81449	3.37079	3.03477	5.35343	0.912595	1.39135	1.64168	3.75589	-2.6529	-0.810113	2.53194	1.28949	0.86833	3.38672	1.34536	14.2122	45.0281	21.3764	44.073	7.0494	6.30802	7.27412	10.7229	1.9784	11.1013	15.864	14.2794	13.976	55.5337	4.28342	7.44903	6.05467	7.54487	3.24599	6.46079	26.2999	5.96096	5.21317	7.52795	9.9414	36.2058	30.2832	44.0811	33.0856	28.1091	34.5314	29.8264	35.5231
649.388	-6.70076	3.73475	0.082282	3.00079	5.37554	0.726587	1.1972	1.49602	3.86142	-2.6803	0.855228	2.55397	1.20802	1.00052	3.46741	1.19223	14.3644	41.1135	17.718	37.2463	7.14804	6.36899	7.17369	10.59	2.15769	11.1818	16.8048	14.3802	14.196	48.5189	4.15786	7.48635	6.1022	7.49825	3.30978	6.50554	26.4367	5.98112	5.20837	7.56167	10.0516	34.7029	30.3859	44.3469	33.3298	27.8552	34.6042	29.7522	35.4952
649.968	-8.89874	3.93751	-1.07042	3.1546	5.62906	0.979033	1.29002	1.62999	3.86574	-4.17244	-0.156928	2.59107	1.22103	0.971896	3.37179	1.18708	14.43	42.9859	15.6901	37.3239	7.21345	6.43584	7.1147	10.6813	1.9213	11.126	17.0498	14.3543	14.1492	52.8732	4.3452	7.53987	6.12052	7.50916	3.40539	6.63019	26.5653	5.97401	5.29714	7.658	10.036	35.6411	30.2714	44.3616	33.3088	28.0745	34.5882	29.7784	35.7035
650.548	-8.64729	3.67119	4	2.91722	5.34344	0.802522	1.27749	1.57341	3.85206	-2.18873	-0.143524	2.49652	1.17979	0.962424	3.55335	1.26157	14.2825	40.5205	17.3973	40.6301	7.06758	6.42556	7.33289	10.6278	2.08367	11.0866	17.3394	15.671	14.035	53.1781	4.27237	7.53605	6.07455	7.5113	3.15705	6.31215	26.2765	5.86492	5.15101	7.4409	9.82184	35.0197	30.3666	44.2847	33.1285	28.031	34.5842	29.7846	35.2374
651.127	-7.07097	3.75265	0.654622	3.13874	5.47711	0.726012	1.14127	1.46052	3.81167	-1.83064	0.312337	2.69486	1.07797	0.71964	3.34607	1.28061	14.2087	40.1676	14.873	41.5554	7.14759	6.29897	7.13799	10.5563	2.00365	11.0295	17.7772	15.0095	14.058	49.0704	4.04171	7.28795	5.94595	7.40944	3.2872	6.41925	26.3024	5.91823	5.2411	7.59682	10.0208	35.4676	30.2335	44.3208	33.2253	27.6989	34.7776	29.7049	35.5062
651.707	-8.13444	3.86295	0.811469	3.15929	5.48312	0.783262	1.40662	1.63576	3.99297	-2.10959	-0.491642	2.62815	1.44144	1.02807	3.60556	1.41527	14.358	44.1439	16.8245	39.8161	7.31566	6.46289	7.44707	10.6959	2.16021	11.234	17.9673	15.0264	14.1926	50.3652	4.4016	7.39329	6.28011	7.58617	3.22892	6.49394	26.8196	6.00731	5.34002	7.68735	10.1492	36.0508	30.5003	44.1071	33.4767	27.7717	34.6521	29.8332	35.3412
652.287	-6.1143	3.88083	-0.362413	3.11656	5.4922	0.847943	1.35634	1.60012	3.88438	-1.49738	0.582314	2.7359	1.26199	0.769587	3.40878	1.41526	14.4027	45.5346	14.4447	37.5356	7.18893	6.45008	7.30592	10.5732	2.13403	11.2105	19.2663	14.5246	14.1062	49.5211	4.29621	7.54888	6.28972	7.69243	3.36959	6.62814	26.7358	5.98836	5.31341	7.58394	9.98576	35.9537	30.6444	44.4072	33.328	27.7108	34.6134	29.828	35.4527
652.866	-7.56648	3.83716	1.34124	3.0513	5.44228	0.806442	1.30329	1.54898	3.97236	-1.64416	0.914353	2.65631	1.38627	0.958601	3.57796	1.46641	14.3341	42.1976	15.5275	37.5032	7.35662	6.47994	7.38457	10.7075	2.0509	11.1914	19.2434	15.9131	14.2905	49.6776	4.30102	7.43428	6.20646	7.56939	3.28451	6.56104	26.8441	5.98389	5.24523	7.75915	10.1214	34.8712	30.595	44.4335	33.323	27.6913	34.6585	29.5768	35.6476
653.446	-8.28862	3.88097	-1.70701	2.86389	5.41015	0.985441	1.45288	1.62157	3.85479	-2.09692	0.809048	2.58731	1.22958	0.950449	3.55281	1.43508	14.4605	42.879	12.7643	38.3439	7.13397	6.28603	7.37543	10.7814	2.05563	11.2494	16.8744	14.4803	14.0717	48.7898	4.41062	7.51156	6.07729	7.64991	3.29286	6.59072	26.8526	5.90648	5.27836	7.7951	10.1023	36.5393	30.6577	44.2107	33.4245	27.8751	34.9874	29.6354	35.4902
654.025	-8.3014	3.90091	-0.762233	2.99648	5.45565	0.831153	1.34455	1.60431	4.03651	-3.07365	-1.43891	2.72801	1.34434	0.879961	3.54721	1.47565	14.4727	40.9147	16.9166	40.2508	7.30695	6.54794	7.38154	10.7823	2.19755	11.1765	16.3559	13.1971	14.4784	45.6602	4.30852	7.52633	6.28021	7.6801	3.23644	6.56853	26.9819	6.13118	5.24635	7.60565	10.1525	35.1043	30.753	44.5635	33.428	27.8438	34.7712	29.7812	35.6808
654.605	-9.71876	3.79367	-0.755602	3.13863	5.42009	0.986044	1.36095	1.60411	3.97816	-4.16518	-2.28729	2.79168	1.40857	0.9187	3.38801	1.40501	14.5774	44.7368	16.1542	40.568	7.28725	6.4781	7.37855	10.897	2.12356	11.3424	16.9989	13.0562	14.2338	49.0099	4.40216	7.42827	6.1462	7.72178	3.36551	6.50214	26.9888	5.97482	5.24072	7.71283	10.2118	35.5821	30.7758	44.5155	33.3615	27.6034	35.0788	30.0016	35.5484
655.184	-9.03237	4.00463	1.49139	3.0271	5.52957	0.893545	1.43513	1.67471	4.06751	-1.92308	0.704838	2.703	1.47111	1.04868	3.77651	1.47111	14.4624	43.6616	13.551	40.7046	7.22134	6.63302	7.50772	10.9369	2.36381	11.4906	17.8907	14.9756	14.4646	44.9987	4.49566	7.66243	6.38455	7.82265	3.39323	6.64372	27.232	6.05769	5.29755	7.84194	10.2715	34.1716	30.8855	44.4477	33.2118	27.793	35.1128	29.7367	35.7598
655.764	-8.22757	3.85938	0.570835	3.02428	5.61353	0.702566	1.2412	1.52478	3.74233	-3.47484	-1.68928	2.61656	1.20458	0.752384	3.39616	1.17477	14.523	42.0083	15.4645	40.7369	7.43758	6.53109	7.19576	10.6147	2.00614	11.0422	17.5317	11.7724	14.1529	48.5989	4.38891	7.54364	5.98416	7.57792	3.18655	6.59177	26.8991	5.94586	5.20408	7.67984	10.1333	32.9978	30.5053	44.759	33.3086	27.7769	35.12	29.9174	35.6558
656.343	-7.8966	4.0174	1.47975	3.06467	5.42243	0.865362	1.3675	1.74274	4.19927	-0.814448	-0.0531161	2.68771	1.36392	1.0572	3.53144	1.47101	14.3863	44.0291	19.0031	40.9138	7.2845	6.61153	7.51379	11.0465	2.15065	11.3935	19.9717	16.5634	14.2821	48.7279	4.38879	7.66915	6.26349	7.79479	3.14147	6.50867	26.8844	5.91323	5.24925	7.71181	10.075	36.721	30.6946	44.7378	33.1589	27.8134	35.0167	29.8298	35.9023
656.922	-5.69134	4.06833	0.0772599	3.26297	5.5805	0.829335	1.18332	1.49128	3.87164	-0.414544	0.552725	2.86304	1.23841	0.804217	3.39692	1.41529	14.4925	41.2825	14.3961	41.3083	7.45204	6.4331	7.30359	10.7305	2.08484	11.308	19.3972	14.8286	14.2653	50.0901	4.34361	7.56787	6.22096	7.60417	3.3326	6.63005	27.1186	6.03009	5.41074	7.85992	10.2953	37.0066	30.6945	44.9397	33.329	27.6826	35.0387	29.7041	35.5673
657.502	-9.24119	3.87383	2.38589	3.08212	5.45785	0.680998	1.12085	1.59237	4.03488	-2.46197	-2.50594	2.72042	1.38881	0.958887	3.60517	1.38163	14.6301	42.6089	15.5861	40.8714	7.25776	6.5551	7.31698	10.7982	2.1813	11.2824	16.8821	12.2131	14.3404	49.1701	4.41096	7.58621	6.24005	7.7904	3.19935	6.52836	27.0511	5.96664	5.17862	7.76399	10.2287	34.1686	30.5805	44.3716	33.2607	27.7214	35.2089	29.7753	35.7016
658.081	-8.52896	3.93819	3.03105	3.18448	5.50579	0.815055	1.32832	1.50641	3.94612	-1.96757	-1.92535	2.74927	1.27603	0.801615	3.45616	1.41338	14.602	42.6318	16.412	39.3297	7.35164	6.43413	7.46844	10.7786	2.07387	11.339	16.9144	13.4099	14.2363	47.8314	4.28949	7.47978	6.18379	7.79941	3.29541	6.70797	27.2973	5.9296	5.18655	7.81695	10.2529	33.0012	30.568	44.6367	33.1925	27.5479	35.0522	29.8819	35.8387
658.66	-8.53018	3.88381	1.81335	3.2361	5.68135	0.810068	1.5199	1.72506	4.13122	-0.795604	-1.07448	2.74701	1.33673	0.956353	3.54914	1.44186	14.4965	44.0039	16.3685	37.4758	7.40406	6.55063	7.62699	10.9614	2.2285	11.4296	17.5607	14.247	14.2713	48.1141	4.52872	7.58155	6.33059	7.82502	3.1398	6.53417	27.0784	6.00515	5.19312	7.66623	10.2356	33.3661	30.0854	44.5557	33.0297	27.7697	35.0672	29.7431	35.863
659.239	-7.57803	3.81112	0.548246	3.14015	5.53234	0.716639	1.24554	1.58874	4.09948	-2.28091	-0.255102	2.60351	1.29266	0.816445	3.3437	1.41807	13.9758	45.5044	16.3377	36.8202	7.28392	6.54399	7.36099	10.7858	2.15159	11.2898	17.4745	15.4637	13.695	47.6535	4.41541	7.46896	6.22992	7.73814	3.15499	6.59868	26.7794	5.9815	5.23229	7.66382	9.99249	35.1065	29.7307	44.3003	32.9758	27.426	34.7777	29.3829	35.2168
659.818	-5.37833	3.99929	1.62191	3.13067	5.44765	0.774873	1.307	1.61532	4.0657	-0.0245866	1.91161	2.78176	1.40428	1.0347	3.51587	1.43061	13.9126	38.5655	14.435	36.8174	7.31107	6.46959	7.38992	10.5898	2.15838	11.2671	17.9421	14.8565	13.9578	45.774	4.35693	7.61281	6.24378	7.86895	3.09295	6.65118	27.032	6.05631	5.21041	7.69406	10.0296	35.0175	29.9759	44.1668	32.9312	27.042	34.643	29.199	35.3468
660.397	-4.18975	4.04869	-2.23035	3.22821	5.49925	0.840126	1.49439	1.63449	4.06221	1.52663	2.81579	2.78653	1.35612	0.995566	3.5292	1.43412	14.5078	41.9585	14.6193	38.9441	7.45204	6.4432	7.49277	10.6756	2.16764	11.2826	17.5054	17.1039	14.1036	45.1995	4.52714	7.6556	6.26976	7.72969	3.15108	6.60192	27.382	6.17284	5.21996	7.79234	10.1246	34.9203	31.1626	44.0011	33.1657	27.1331	34.547	29.1664	35.6785
660.977	-6.17916	4.14896	-1.01861	3.29769	5.66465	0.736984	1.40539	1.72626	4.21539	-1.59984	1.3019	3.02606	1.37318	1.08097	3.6111	1.47304	14.911	45.2106	15.5338	39.1773	7.52693	6.55502	7.60841	10.8732	2.17843	11.5643	19.671	15.8365	14.7927	49.4809	4.69731	7.67946	6.39074	7.89106	3.20865	6.79074	27.5021	6.22387	5.33402	7.85986	10.362	35.5593	31.1909	44.1444	33.2528	27.5551	34.6177	29.3379	35.8185
661.556	-7.40906	4.1017	2.13144	3.16329	5.59229	0.773915	1.33941	1.48355	3.99578	-2.15293	0.579065	2.89602	1.24073	0.856847	3.27022	1.40478	14.8104	45.9369	16.341	42.0959	7.39735	6.47869	7.43712	10.8105	2.16149	11.5341	17.32	15.5605	14.5586	49.2229	4.45264	7.68537	6.29381	7.72267	3.23369	6.75917	27.5	6.28628	5.23212	7.87515	10.4291	34.3356	31.2715	44.0281	33.0407	27.5736	34.9681	29.5927	35.7649
662.135	-8.4686	4.11438	-2.4004	3.25882	5.60872	0.835237	1.34353	1.5793	4.26517	-2.17249	-2.41843	2.81907	1.36876	1.06704	3.55348	1.55447	14.6466	41.9203	14.8478	37.3917	7.52566	6.6094	7.65796	11.0088	2.28364	11.5531	18.5112	13.1169	14.6415	49.7897	4.60383	7.73523	6.38097	7.91161	3.40911	6.7271	27.3716	6.30101	5.45281	7.91172	10.458	33.6367	30.6456	44.5558	33.045	27.8038	35.1334	29.7174	35.948
662.714	-9.56217	4.13074	-2.93506	3.42118	5.69687	0.955908	1.37823	1.57761	4.19627	-5.03503	-1.88266	2.97205	1.49246	1.07672	3.5287	1.44257	14.7941	43.974	15.974	38.4416	7.56681	6.75505	7.53621	11.0874	2.27278	11.749	16.1121	13.2837	14.4348	49.7143	4.61668	7.7702	6.46692	7.83496	3.38448	6.78274	27.3895	6.21815	5.38668	7.88574	10.5729	34.2995	30.6765	44.5546	33.5799	27.7198	35.0386	29.9826	35.834
663.292	-11.5356	4.10227	-1.02351	3.45169	5.66293	0.708356	1.36655	1.75586	4.25375	-5.91833	-2.63455	2.98033	1.52065	1.09925	3.7004	1.40474	14.8335	42.4066	14.4122	38.0913	7.55809	6.67504	7.7639	10.9546	2.40931	11.7472	15.8261	12.5423	14.7785	50.0968	4.76937	7.95912	6.38741	8.05153	3.4279	6.84168	27.3858	6.348	5.39284	8.03776	10.6787	32.4238	30.8931	44.4098	33.4334	28.1616	35.1338	30.2126	35.9027
663.871	-10.0741	4.08152	0.97645	3.4078	5.88653	0.752673	1.15522	1.41571	4.06598	-3.3422	-1.14888	3.00032	1.25399	0.776545	3.45209	1.33239	14.8036	42.131	15.2211	42.8777	7.68784	6.55242	7.69969	10.9458	2.16019	11.6004	15.9894	13.2264	14.4698	49.3682	4.53476	7.75726	6.36613	7.84105	3.35681	6.85224	27.3771	6.4336	5.36201	8.07206	10.7558	33.4884	30.6763	44.8594	33.5545	27.8616	35.132	29.7851	35.5449
664.45	-10.7342	3.90053	3.67264	3.36662	5.74075	0.99518	1.48813	1.87883	4.54715	-6.63799	-5.24978	2.81722	1.60323	1.1878	3.67372	1.70809	14.7297	45.9514	18.5656	44.6501	7.56032	6.94819	7.7429	11.1817	2.353	11.7871	15.329	10.4018	14.6696	51.764	4.86342	8.07606	6.68756	8.07415	3.26318	6.81376	27.4325	6.28742	5.44566	8.1169	10.7054	32.5447	30.7205	44.7798	33.5488	28.2505	35.5454	30.3797	35.875
665.029	-10.9142	3.90604	-0.300661	3.32966	5.78871	0.959973	1.44467	1.78584	4.19943	-3.70947	-2.00565	2.88198	1.44612	1.03004	3.54922	1.59182	14.7645	41.5514	16.3259	40.9802	7.55635	6.82081	7.84191	11.0268	2.29567	11.8695	15.1494	11.2647	14.3357	46.3019	4.77908	7.97649	6.49268	8.04246	3.41751	6.70129	27.0534	6.36193	5.29749	8.22933	10.6023	31.3601	30.7878	44.6547	33.5965	28.2147	35.1416	30.0933	36.0375
665.608	-13.0977	3.84328	1.29271	3.3892	5.66677	0.814347	1.38157	1.78996	4.24175	-7.70816	-5.09068	2.82457	1.4757	1.12544	3.72342	1.51802	14.8514	43.3056	18.9905	42.844	7.64541	6.84557	7.86618	11.0528	2.29613	11.7694	15.0041	10.0268	14.6076	53.6473	4.66231	7.92286	6.48437	7.99631	3.41153	6.94975	27.5659	6.37504	5.41311	8.18958	10.7875	29.9258	30.6169	44.8019	33.4303	28.1679	35.1855	30.2255	36.0086
666.186	-10.8216	4.08688	2.08145	3.55192	5.66215	0.903636	1.33354	1.58204	4.2572	-6.16232	-3.39679	2.99223	1.47725	0.934239	3.50144	1.4065	14.979	43.7707	16.9834	40.8145	7.47197	6.79086	7.73905	11.1271	2.23546	11.6577	15.1403	9.36874	14.5345	49.2006	4.57131	7.95963	6.57199	8.01276	3.64421	7.11362	27.6128	6.59748	5.58233	8.43138	10.8634	30.9018	30.8094	44.7828	33.4772	27.8166	35.5304	30.0359	35.7841
666.765	-11.0781	3.94191	-0.768549	3.38678	5.72522	0.91957	1.40179	1.8791	4.39781	-6.51172	-4.01351	3.03	1.55109	1.16546	3.72805	1.70136	14.7315	41.3834	16.5829	36.5356	7.59849	6.86871	8.07878	11.2278	2.52042	11.7992	13.3306	9.78806	14.5759	50.7538	5.1112	8.10011	6.80791	8.20553	3.59075	7.01614	27.4196	6.49873	5.43991	8.22943	10.9752	31.7805	30.4	44.7917	33.39	28.2623	35.4269	30.4164	36.1461
667.344	-12.1268	3.92251	1.35379	3.59975	5.95054	0.904919	1.40332	1.62027	4.14183	-5.43157	-3.09793	3.08829	1.37374	0.905646	3.61119	1.34077	14.8755	41.5463	20.7581	41.7268	7.80634	6.80471	7.87083	11.1778	2.33102	11.7678	13.7878	10.3129	14.5694	52.0156	4.84506	8.01264	6.45103	7.97919	3.75982	7.14581	27.6249	6.54865	5.59425	8.40189	11.0044	32.7525	30.57	44.8306	33.4893	28.0915	35.055	29.9884	35.8184
667.922	-12.2278	4.12732	1.57815	3.42484	5.72414	0.932541	1.51946	1.7192	4.45886	-7.29271	-5.51449	3.01085	1.50883	1.03809	3.81035	1.65544	15.0244	44.3703	18.6646	43.5508	7.65018	6.79806	7.88252	11.1598	2.55875	11.9368	12.8571	8.18182	14.9652	51.8361	5.03007	8.11632	6.63889	8.2011	3.60233	7.20046	27.3099	6.74017	5.65947	8.54465	11.2854	29.5504	30.324	44.8672	33.1763	28.2337	35.1665	30.0804	35.6327
668.501	-14.3695	4.13952	2.68234	3.48434	5.73763	0.837164	1.31112	1.54931	4.35751	-8.69163	-6.64472	3.09267	1.51787	0.999422	3.59434	1.53843	14.9734	42.4051	15.5515	42.7667	7.68265	6.8632	7.85488	11.1426	2.38792	11.6968	13.7729	8.54762	14.5945	48.1615	4.80124	7.87084	6.58487	8.07518	3.61906	7.32776	27.7938	6.84751	5.66576	8.72438	11.2718	29.5412	30.7182	44.563	33.5306	28.0428	35.4291	30.0787	35.7132
669.079	-13.2172	4.01424	-1.67696	3.55011	5.85145	0.81737	1.53523	1.74087	4.45937	-6.93902	-5.8476	3.1353	1.43548	1.12418	3.81313	1.62269	14.9756	42.3066	15.5046	41.3063	7.6316	6.85192	7.99666	11.2283	2.54193	11.798	15.9507	10.6739	14.8501	48.2201	4.91179	8.03401	6.74224	8.29993	3.71492	7.33058	27.8336	6.8498	5.70699	8.84016	11.2993	27.9664	30.602	44.6461	33.6172	28.14	35.1249	30.1191	35.8993
669.658	-11.6497	4.08725	1.13128	3.64655	5.9447	0.788927	1.31189	1.51434	4.1812	-6.18746	-4.15863	3.05772	1.40503	0.863892	3.48991	1.40952	15.1129	39.8053	16.7324	40.9629	7.68482	6.93919	8.00441	11.0605	2.33715	11.8191	14.3854	9.89626	14.5088	45.2776	4.88888	7.96895	6.52486	7.92495	3.77696	7.33381	27.9412	6.77759	5.7872	8.75898	11.1544	30.3406	30.6531	44.634	33.5403	27.6573	35.2521	30.0394	35.8341
670.236	-11.7158	4.20263	1.59644	3.42303	5.79195	0.824442	1.41843	1.83779	4.44246	-6.17295	-4.66624	3.14369	1.52987	1.1778	3.63533	1.72354	15.1547	40.9579	19.1049	37.5556	7.70674	6.9463	8.14877	11.151	2.55101	12.0286	14.0444	11.0492	14.9105	50.1439	4.91679	8.09186	6.78141	8.33292	3.71294	7.35902	27.9245	6.93897	5.68558	8.81637	11.4093	30.8556	30.9603	44.3712	33.5866	27.9284	35.0258	30.1014	36.1772
670.815	-10.6792	4.23611	2.29756	3.71628	6.00982	0.974981	1.42877	1.62894	4.3007	-4.32075	-2.07547	3.24846	1.59861	0.947573	3.48859	1.55907	15.1785	42.645	16.195	43.8218	7.8354	6.92124	8.11907	10.9294	2.47385	11.8676	16.0377	12.5377	14.8447	46.9599	4.9432	7.95193	6.87721	8.08156	3.98309	7.5324	27.9882	7.01973	5.88715	8.97287	11.7192	30.6321	30.9976	44.4921	33.6033	28.2212	35.1676	29.9364	35.9889
671.393	-11.4227	4.14111	-0.322959	3.59639	5.94784	0.891147	1.52375	1.73383	4.45362	-4.46429	-4.05668	3.08444	1.63055	1.24309	3.81961	1.56821	15.2825	44.2748	17.293	43.2472	7.93572	6.94427	8.25793	11.4555	2.61251	12.1356	16.0908	11.4325	14.7704	51.9671	5.18221	8.20924	6.83182	8.39909	3.99684	7.63885	28.4802	7.19673	5.78936	9.04623	11.8417	29.8913	30.8834	44.7242	33.4189	28.1001	35.1777	30.08	36.1035
671.972	-11.7817	4.00011	0.668022	3.70504	6.0371	1.01648	1.47878	1.75007	4.42426	-5.50742	-4.41191	3.16601	1.53464	1.11175	3.55068	1.56172	15.0181	42.0563	21.3767	39.8199	8.0011	6.98651	8.11687	11.0761	2.38767	11.9891	14.5603	12.449	14.8076	47.3715	5.10708	8.21939	6.72441	8.31296	4.15096	7.77678	28.2816	7.25514	5.91914	9.40966	11.9812	29.4393	30.8249	44.7961	33.4074	28.1839	35.4091	30.3204	36.1606
672.55	-12.3594	4.25967	-2.15241	3.58722	5.83976	0.965551	1.50308	1.73911	4.63333	-6.60397	-4.84563	3.36988	1.63569	1.22665	3.76414	1.53203	15.2448	41.6812	16.114	40.1978	7.80575	7.14333	8.1792	11.1389	2.57278	11.9908	16.4281	11.3167	15.0555	47.9348	5.21417	8.07311	6.73696	8.38701	4.18306	7.97634	28.7537	7.38321	6.36267	9.51004	12.1184	29.2783	30.7138	44.7463	33.5781	28.1394	35.2589	30.2346	35.896
673.128	-13.2602	4.07958	1.16627	3.55841	6.09716	0.845161	1.47185	1.67461	4.35861	-6.49948	-6.02926	3.18833	1.43258	0.975261	3.55861	1.45933	15.1998	43.8995	17.2249	42.3744	7.81177	7.08384	8.05738	11.3479	2.52051	11.9508	16.3009	11.4316	15.0174	51.1364	5.06139	8.22455	6.77405	8.21743	4.30523	8.14289	28.6014	7.50091	6.35126	9.58324	12.3007	31.7137	30.6196	44.6048	33.542	28.2629	35.4332	30.3681	35.9381
673.706	-13.6664	4.08475	-0.923077	3.73792	6.02464	0.894517	1.54207	1.80143	4.60044	-7.80347	-6.52353	3.20587	1.71587	1.20152	3.686	1.69035	15.1045	43.2	19.5385	45.9692	8.14211	7.22104	8.32412	11.2571	2.89187	12.2328	12.0871	7.82411	14.9451	52.7385	5.26842	8.41138	6.9838	8.36325	4.32201	8.06039	28.5826	7.43559	6.41662	9.59903	12.2567	28.4476	30.592	44.776	33.5565	28.574	35.5174	30.5327	36.1137
674.285	-14.9862	3.95829	-1.20558	3.64117	6.07112	0.944051	1.51029	1.72062	4.52842	-8.8727	-5.77495	3.2125	1.49203	1.09596	3.62649	1.53463	15.1353	46.6053	18.052	44.3845	8.00751	7.05044	8.2075	11.192	2.57557	12.1001	12.3397	9.24197	14.7616	51.4911	5.30329	8.30244	6.87541	8.34309	4.45629	8.25316	28.7604	7.43833	6.48406	9.79824	12.4108	30.0851	30.3725	44.7323	33.4237	28.2969	35.536	30.205	36.1174
674.863	-11.0499	4.03091	-5.93249	3.55794	5.93776	0.93727	1.52889	1.97791	4.58643	-7.14643	-4.54409	3.20175	1.66015	1.33991	3.86948	1.77585	15.018	44.1527	17.1156	42.3116	7.94134	7.26206	8.39596	11.3861	2.90877	12.5534	16.4848	9.999	14.812	53.4947	5.43636	8.39842	7.00202	8.51709	4.60022	8.09459	28.8348	7.6036	6.63823	10.0345	12.6634	29.2463	30.8251	44.6626	33.6668	28.4312	35.431	30.4836	36.4778
675.441	-13.7652	4.24128	0.779302	3.73708	6.23763	0.991918	1.38462	1.64362	4.48096	-9.47784	-5.93792	3.34388	1.46658	1.18778	3.56308	1.60995	15.4513	42.4252	19.0773	46.2594	8.19187	7.2257	8.25897	11.0681	2.57661	12.2437	10.9	7.68193	15.0124	48.4414	5.38003	8.34811	6.80724	8.3023	4.7271	8.63533	29.1305	7.78847	6.77711	10.3401	13.0129	28.0287	30.8251	44.8286	33.5904	28.1899	35.6127	30.2859	36.026
676.019	-11.7852	4.07538	0.720721	3.51917	6.18686	0.919239	1.50453	1.82696	4.72161	-6.81655	-4.8147	3.29048	1.62043	1.299	3.88674	1.62394	15.3536	41.1712	17.5375	39.1592	8.03209	7.23275	8.56179	11.333	2.83883	12.3021	14.1669	11.118	15.1731	51.1411	5.36974	8.34875	7.05125	8.52524	4.89218	8.66322	29.3367	8.06139	6.90673	10.5077	13.285	30.079	30.7909	44.9925	33.5576	28.3294	35.6836	30.5767	36.4777
676.597	-13.2068	4.09106	0.6917	3.74002	6.18404	0.719331	1.51011	1.6776	4.39301	-6.58228	-4.2616	3.26349	1.38419	1.02313	3.50266	1.47844	15.4115	45.224	20.751	45.9816	8.23764	7.26249	8.35048	11.0869	2.56466	12.1863	14.1878	9.48312	15.0337	55.8959	5.28033	8.40065	6.82035	8.24077	4.75726	8.73513	29.7402	8.17289	6.88935	10.686	13.263	28.597	30.8031	45.1318	33.8047	28.0821	35.3757	30.4503	35.9303
677.175	-12.6172	4.01572	-0.66017	3.66273	6.02979	0.949453	1.63769	1.78029	4.78647	-6.75703	-5.9417	3.34003	1.73858	1.21716	3.81604	1.65942	15.2371	42.5967	19.1135	48.5696	8.13431	7.39585	8.4367	11.2813	2.88107	12.3009	12.077	9.79413	15.0888	49.8271	5.43576	8.37651	6.8909	8.42671	5.02663	8.86274	29.5596	8.24127	7.15028	10.6761	13.4423	29.2193	30.7508	44.8304	33.7139	28.2963	35.5531	30.3845	36.0533
677.753	-13.7814	4.28004	1.52796	3.87839	6.2697	0.905639	1.43756	1.75646	4.60179	-6.41355	-6.11596	3.44663	1.61979	1.2746	3.69865	1.62379	15.4039	44.7009	15.0845	43.433	8.21766	7.30619	8.47115	11.2031	2.72668	12.351	14.6024	10.5285	14.8878	52.8283	5.27188	8.49218	6.90218	8.4659	5.29202	9.34475	29.751	8.55165	7.47657	11.1722	13.7252	29.2458	30.7372	44.9494	33.4932	28.1491	35.427	30.5086	36.1973
678.331	-11.7418	4.1634	1.22169	3.87349	6.19657	0.864618	1.44267	1.70755	4.72152	-7.29755	-5.95299	3.36891	1.61885	1.18987	3.82191	1.7115	15.391	42.1633	15.6138	41.9547	8.24435	7.34223	8.53407	11.2731	2.77742	12.4163	13.9485	10.2433	15.2885	48.3015	5.47698	8.42294	6.83662	8.36233	5.24399	9.26949	30.0236	8.48037	7.2648	10.9677	13.7991	28.8002	30.705	44.8053	33.7184	28.1433	35.3217	30.3144	36.3278
678.909	-13.4309	4.08439	-2.58519	3.95245	6.21274	0.893425	1.4558	1.73259	4.55637	-6.65448	-6.03475	3.40764	1.43843	1.09405	3.7015	1.61169	15.2925	40.7168	15.0705	44.4477	8.11722	7.28972	8.66055	11.2866	2.69812	12.3392	15.3612	9.17403	14.9226	49.0893	5.50572	8.4109	7.03197	8.17814	5.30208	9.28439	29.9023	8.4385	7.54683	11.1429	13.8502	29.808	30.8159	44.5463	33.5356	28.1757	35.8422	30.1427	36.2929
679.487	-9.98017	4.21666	0.577876	3.73909	6.16815	0.932095	1.58852	1.79504	4.79465	-7.02483	-3.31413	3.48878	1.78291	1.27645	3.84309	1.68194	15.2015	40.5889	18.0242	44.9642	8.34958	7.56804	8.69658	11.4182	3.04654	12.6578	14.4368	10.7166	14.9738	49.0369	5.69331	8.58622	7.13049	8.5228	5.29231	9.2865	29.9379	8.58266	7.41752	11.1315	13.7994	28.5714	30.8012	44.7068	33.6251	28.0597	35.8439	30.3573	36.2855
680.064	-8.42264	4.09176	-1.58687	4.00916	6.2196	0.931331	1.44142	1.74405	4.68403	-4.78257	-2.74555	3.23916	1.61631	1.12555	3.7099	1.67583	15.1591	43.8408	17.617	42.1463	8.24853	7.4085	8.55708	11.3311	2.90044	12.4964	15.8356	11.8767	14.7466	48.0904	5.64251	8.59683	7.0129	8.31463	5.27678	9.2105	29.9111	8.40688	7.42928	10.9814	13.7072	31.4498	30.5108	44.7065	33.5295	28.1585	35.6206	29.9916	36.0002
680.642	-7.02942	4.1811	-1.22579	3.86192	6.28685	0.897332	1.69505	1.8742	4.89741	-3.99839	-1.66062	3.43795	1.70889	1.41413	3.72482	1.81708	14.8138	43.5891	19.2939	42.682	8.46997	7.45256	8.77701	11.1898	3.11971	12.4814	16.179	12.3337	14.8062	49.8652	5.72632	8.49298	6.99132	8.44697	5.0443	8.87646	29.7215	8.21456	7.32183	10.6782	13.5143	31.4792	30.4018	44.3305	33.4087	27.858	35.0583	29.8551	35.983
681.22	-7.28828	4.37201	-1.80723	3.86059	6.18615	0.879272	1.57288	1.72869	4.71304	-2.34617	-0.832513	3.59145	1.66879	1.2553	3.52379	1.52837	15.3082	42.2892	16.6988	39.9759	8.3415	7.24282	8.72776	11.1444	2.96463	12.4218	18.7391	13.1764	14.9731	49.3735	5.55286	8.42665	6.89756	8.40095	5.08619	8.98119	29.9417	8.26568	7.29578	10.7268	13.4032	32.3242	31.092	44.237	33.5416	27.3771	34.8408	29.588	36.048
681.798	-7.1044	4.48927	-2.61938	3.86656	6.48777	0.882107	1.64467	2.06337	4.93306	-1.92076	-1.24568	3.72971	1.77122	1.39326	3.97479	1.80021	15.5944	41.261	19.0542	38.8039	8.45304	7.52027	9.09199	11.4179	3.23894	12.7852	19.4085	11.7335	15.5137	48.0529	5.9654	8.68258	7.11786	8.73203	5.31763	9.42623	30.3776	8.7071	7.6635	11.1257	14.1425	31.2947	31.6256	44.1516	33.5668	28.0088	35.1517	29.9577	36.2895
682.375	-10.0027	4.40982	-0.832215	3.97944	6.43177	0.938688	1.47885	1.83569	4.83379	-4.09652	-1.25146	3.75016	1.73128	1.26257	3.59121	1.65748	15.7348	44.1074	16.8322	43.2752	8.74438	7.41678	9.03067	11.5012	3.08317	12.7118	16.4491	12.3076	15.2734	51.5168	5.92602	8.7642	7.09353	8.52517	5.78761	9.81109	30.237	8.84486	7.9715	11.6816	14.5202	31.7097	31.0953	44.1144	33.3616	28.1753	35.3292	30.1665	36.4795
682.953	-9.8683	4.15666	1.03237	3.78005	6.23666	0.892144	1.53656	1.89883	4.9533	-7.38267	-5.04545	3.53482	1.89217	1.38472	3.88312	1.745	15.3153	39.1462	19.5592	43.1641	8.45567	7.69477	9.1614	11.4116	3.29509	12.9422	15.1734	10.0445	15.1474	53.4877	6.0066	9.02177	7.28099	8.88969	5.80213	9.7787	30.0084	9.10739	7.98343	11.8379	14.6901	29.642	30.4988	44.3291	33.3887	28.5846	35.2731	30.0727	36.2105
683.531	-10.8451	4.18138	-4.15529	3.96485	6.51233	1.00852	1.63247	1.78595	4.89004	-7.11649	-4.14498	3.59642	1.76313	1.36961	3.71574	1.64545	15.3658	43.6154	16.8941	44.222	8.47948	7.59749	9.01765	11.3179	3.14302	12.8437	15.9743	9.68108	15.3324	50.8644	6.09812	8.73062	7.19904	8.58677	5.89983	10.1294	30.2302	9.10295	8.29195	12.1748	14.885	31.4659	30.6155	44.5109	33.2882	28.6765	35.5205	30.0855	36.0247
684.108	-10.8405	4.34124	-0.828221	4.20182	6.6488	1.02159	1.70336	2.08157	4.99074	-7.76709	-4.30086	3.80176	1.77942	1.52518	3.94124	1.92177	15.5328	46.5644	21.227	47.0245	8.60662	7.67359	9.16388	11.5185	3.32251	13.0318	16.9482	10.5263	15.6998	53.0675	6.28076	8.89383	7.19234	8.73961	6.24788	10.296	30.5951	9.36605	8.47133	12.4078	15.4782	30.3417	30.7134	44.6844	33.3781	28.6493	35.2957	30.506	36.3743
684.686	-11.8612	4.35916	1.60205	4.09024	6.40959	1.05405	1.7461	1.96914	5.06449	-7.94953	-6.4143	3.79216	1.78998	1.26052	3.79325	1.88285	15.6934	45.7225	17.3662	48.7664	8.74523	7.71008	9.22509	11.4441	3.38957	13.1285	15.0683	10.6625	15.5698	53.6046	6.1161	8.86627	7.34029	8.84677	6.34866	10.5583	30.9535	9.66725	8.69127	12.6549	15.737	29.7371	30.7872	44.6578	33.3718	28.3486	35.5813	30.4098	36.3651
685.263	-10.395	4.36956	0.344612	3.84371	6.35659	0.946825	1.61182	1.99224	5.06127	-7.33326	-6.51964	3.65332	1.65738	1.32177	3.9434	1.87423	15.5787	40.6015	18.3271	42.1992	8.87152	7.83502	9.34427	11.6861	3.39418	13.1256	14.0456	8.30746	15.5423	52.7882	6.23316	8.94492	7.39609	8.66981	6.59928	10.6022	30.8803	9.71981	8.87749	12.7889	15.6386	28.8192	30.8903	44.8851	33.5916	28.5218	35.6388	30.6435	36.2948
685.841	-12.0697	4.30786	3.10538	4.16991	6.50331	0.860312	1.66106	1.78622	4.88163	-8.18632	-5.43244	3.64676	1.85056	1.19861	3.63603	1.78019	15.5036	44.2022	20.9118	49.8844	8.80872	7.76392	9.05853	11.4052	3.2819	13.0804	13.3068	7.74527	15.4441	56.6898	6.01816	8.90396	7.33188	8.60613	6.57263	10.7841	30.8458	9.71121	9.08138	12.8822	15.9081	28.7651	30.8166	44.941	33.5723	28.6052	35.5312	30.2434	36.0419
686.418	-11.1669	4.26368	-2.21904	4.10123	6.62468	0.972911	1.77311	2.03663	5.13036	-7.84356	-5.57811	3.8972	1.8947	1.56861	4.00865	1.97965	15.5229	45.6335	18.1102	44.0945	8.96063	7.92293	9.18504	11.7556	3.65458	13.2367	15.2383	11.0494	15.6884	54.9749	6.37619	9.0978	7.44245	8.95409	6.69494	10.9094	31.1696	10.1037	9.20147	13.0811	15.9759	25.4862	30.8418	44.8948	33.5389	28.4604	35.501	30.3856	36.2869
686.995	-9.28362	4.32716	-1.16576	4.31375	6.57678	1.08184	1.61003	1.81902	4.92225	-3.5656	-1.64148	3.70932	1.58101	1.36006	3.76022	1.86229	15.3759	46.1931	16.867	46.2295	8.88309	7.83533	9.16332	11.3425	3.55302	13.1761	16.0344	11.8056	15.5267	55.1184	6.14664	9.04088	7.15924	8.72778	6.50926	10.8336	30.7701	9.67207	9.11421	12.8548	16.0725	33.4167	30.3176	44.8218	33.4394	28.5071	35.337	30.1887	36.2284
687.573	-2.82189	4.34411	1.15725	4.09187	6.55241	0.979622	1.6627	1.95646	5.07072	0.590129	0.472103	3.78412	1.91818	1.50555	4.15268	1.6888	15.3896	40.6399	17.8693	47.5494	8.97599	7.97232	9.44518	11.6604	3.75982	13.4889	22.103	16.3412	15.6405	50.2383	6.40594	8.97805	7.48593	8.77224	6.58204	10.5518	30.3845	9.73524	8.9416	12.7643	16.0063	35.279	30.2952	44.7459	33.1233	28.5548	35.1551	30.4187	35.9776
688.15	-3.69388	4.29732	2.84186	4.47642	6.92054	0.91258	1.73455	1.74052	4.86535	-0.127375	3.12069	3.95507	1.64494	1.25561	3.64534	1.72459	15.1764	43.3634	18.2882	53.4938	9.27303	7.85676	9.18754	11.3908	3.42678	12.9501	19.9766	13.7565	15.4322	51.0866	6.3104	9.13377	7.23219	8.67424	6.60118	10.5206	30.3194	9.53288	9.07211	12.71	15.9519	35.4633	30.4296	44.4489	33.3189	28.4929	35.2556	30.15	35.9083
688.727	-5.65523	4.23563	0.164204	4.32576	6.55487	0.95948	1.85142	2.08428	5.13438	-3.14762	1.92005	3.85259	1.8085	1.51883	4.0403	1.78997	15.4095	46.8637	19.4417	52.2167	9.10113	8.15546	9.36072	11.5979	3.73453	13.4213	21.3409	14.0384	15.709	53.5632	6.53007	9.36535	7.53881	9.07129	6.514	10.429	29.861	9.51279	8.97343	12.6352	15.7814	34.0783	30.3108	44.5947	32.7818	28.6474	34.9755	30.2591	36.1194
689.304	-2.00194	4.31756	0.996564	4.36375	6.68406	1.01724	1.63602	1.8026	4.97286	-1.15165	-0.193736	3.96763	1.67815	1.3408	3.73038	1.73114	15.4069	45.2234	19.9313	50.4124	9.19962	7.88535	9.52827	11.3587	3.59115	13.4188	21.0849	12.8296	15.6481	58.9691	6.43391	9.23576	7.41222	8.94769	6.55368	10.4488	30.4793	9.46406	9.1925	12.6582	15.8039	35.755	30.4727	44.4793	32.9436	28.6141	35.1473	29.8216	35.7664
689.882	-4.45236	4.45977	3.1	4.21504	6.67728	0.967716	1.9043	1.94084	5.29375	-2.45993	0.0222618	4.1674	1.84846	1.58576	4.14206	1.86828	15.5752	43.5	18.8333	49.3333	9.12283	8.34716	9.8282	11.7325	3.75637	13.4503	18.6999	13.1456	15.9124	52.8667	6.85686	9.29841	7.43554	9.00457	6.70494	10.6707	30.6675	9.75354	9.17377	12.8052	16.2303	32.5913	30.4922	44.5989	33.2166	28.7641	35.207	30.4109	36.3584
690.459	-7.68279	4.39493	1.71749	4.656	6.90339	1.18356	1.60402	1.76525	5.06599	-2.27222	-0.326209	4.01564	1.76525	1.32035	3.8572	1.8699	15.5648	46.4073	19.8388	45.9166	9.46397	8.29688	9.64724	11.4141	3.69517	13.586	18.9876	12.0697	15.5905	53.2773	6.64	9.34498	7.32899	8.78268	6.84264	10.8826	30.7208	9.73957	9.54385	12.9876	16.2112	32.3397	30.7335	44.6144	33.36	28.5786	35.3591	30.1062	35.8821
691.036	-7.05855	4.23778	2.98456	4.55471	6.66311	1.05165	1.93192	2.08745	5.25852	-6.52627	-3.80699	3.74841	1.88948	1.52496	4.09432	1.88276	15.6807	48.7479	25.0086	46.7581	9.32769	8.38527	9.96207	11.4817	3.81871	13.9035	17.7158	12.8327	15.6617	53.2762	6.67039	9.3198	7.57188	8.98913	6.5773	10.6135	30.7999	9.83757	9.35165	12.8918	16.002	30.8031	30.8342	44.2098	33.5805	28.6022	35.4961	30.3496	36.277
691.613	-6.5949	4.38408	-1.25179	4.54869	6.76678	1.02114	1.74563	1.95408	5.07939	-4.95184	-2.95751	3.99669	1.92066	1.49692	3.80352	1.81137	15.6788	45.1001	17.6323	44.4206	9.57333	8.36823	10.1533	11.7373	3.87994	13.8689	19.6487	14.6176	15.8399	50.8584	6.88583	9.51318	7.65935	8.95769	7.16849	10.7775	31.078	9.71785	9.67525	13.0427	16.3626	30.5949	30.7973	44.7133	33.6849	28.7499	35.7291	30.4424	36.2849
692.19	-9.08113	4.33378	-1.95789	4.51998	6.79415	0.825937	1.69842	1.81394	5.30274	-8.57928	-4.77954	4.20928	1.89852	1.48129	4.21881	1.89001	15.8236	47.3218	21.3521	42.741	9.75241	8.52645	10.234	11.7428	3.9926	14.054	14.8524	9.21257	16.0094	53.4171	6.74288	9.39383	7.68292	9.09638	7.15892	11.1037	31.5421	9.93269	10.0737	13.227	16.4626	27.9484	31.2511	45.0101	33.8807	28.796	35.7197	30.2781	36.5169
692.767	-8.28499	4.56624	1.93274	4.53065	6.83106	1.35233	2.02233	2.27234	5.39611	-4.89281	-4.16141	4.40366	1.98306	1.57859	4.30493	2.23746	16.1869	46.2698	22.9996	50.5218	9.48114	8.77781	10.5114	11.8172	4.24573	14.0669	17.2762	11.3871	15.8386	50.6765	7.26194	9.8048	7.94367	9.19751	7.70204	11.3336	31.8688	10.205	10.2931	13.7562	17.2339	31.2989	30.9917	44.5636	33.6432	28.9926	35.8328	30.7984	36.6634
693.344	-7.37327	4.47562	-2.46764	4.52113	6.96228	0.9778	1.85062	2.05907	5.4254	-4.3713	-3.6998	4.50727	2.03214	1.64126	4.13054	2.06663	15.9793	45.6715	20.0243	48.0987	9.58622	8.90548	10.39	11.6353	4.27001	14.1509	17.0375	9.41409	16.0323	53.2362	7.11083	9.70388	7.68747	9.21256	7.6903	11.2901	32.1221	10.4265	10.6112	13.7676	17.188	28.8348	31.0092	45.0532	33.9263	28.8853	36.0673	30.7847	36.6155
693.921	-6.29591	4.49667	-3.30368	4.84212	7.12208	0.941198	1.69689	2.06356	5.18621	-3.37093	-1.16737	4.44444	1.85231	1.50579	3.90625	1.98353	16.1342	46.5904	20.7539	47.3105	9.78939	8.60418	10.2564	11.8081	4.08742	14.1679	16.7104	13.1427	15.7765	51.546	7.04503	9.6158	7.69214	8.80861	7.92403	11.2259	32.2482	10.4311	10.8359	13.8996	17.5475	30.9024	31.4361	45.0882	33.7546	28.4888	35.9154	30.4193	36.7654
694.497	-7.68406	4.4854	-1.99755	4.68846	7.00199	0.811492	1.73447	2.14524	5.38492	-7.0806	-2.78933	4.38228	1.92133	1.75771	4.11775	1.94456	16.1243	45.1284	20.3832	44.3539	9.9979	8.61707	10.5522	11.6209	4.33602	14.3663	19.5521	12.4581	16.1615	51.3657	7.00759	9.46248	7.71953	9.09693	8.15823	11.545	32.5134	10.6567	11.1585	14.066	17.9197	30.3607	31.2195	45.1756	33.9306	28.5096	35.9701	30.7261	36.5925
695.074	-6.23647	4.6359	0.391134	5.08283	7.38589	1.02512	1.86141	1.9759	5.07213	-4.329	-3.34145	4.65299	1.99362	1.47426	3.80125	1.96199	16.1955	42.286	17.9053	46.9796	9.85121	8.89489	10.5295	11.665	4.35667	14.4054	20.3328	13.1629	15.9071	58.1921	7.20587	9.80677	8.02982	8.95309	8.63092	11.7453	32.9616	10.7279	11.5906	14.6132	18.073	32.4675	31.5113	45.0767	34.027	28.5632	36.1603	30.8098	36.7442
695.651	-7.4172	4.35915	-2.99705	4.74074	7.17214	1.1367	1.95679	2.29158	5.50241	-7.86251	-8.00167	4.3232	2.15193	1.76675	4.29971	1.92745	15.8977	41.0722	17.6868	44.1959	9.87338	9.01265	10.9194	11.8437	4.62557	14.4497	16.0173	8.76705	16.0218	48.4171	7.51947	10.1213	7.85362	9.57	8.75779	11.7054	32.8973	10.5602	11.2798	14.3102	18.2164	27.0526	31.1701	45.1846	34.1743	28.629	35.8255	30.8109	36.6663
696.228	-5.46747	4.62994	-0.571429	4.98535	7.29451	1.00957	1.93378	2.03037	5.62291	-7.16238	-4.66102	4.5751	2.06278	1.67898	4.27864	2.05027	16.2453	42.8571	22.3265	48	9.91566	9.13073	10.9005	11.9637	4.50808	14.4427	17.1679	13.4363	15.6596	58.3673	7.53647	10.0793	8.08843	9.26583	9.21237	11.8895	33.1808	11.1118	12.0259	14.6722	18.5591	30.5905	31.2588	45.0641	34.242	28.7791	36.2646	31.0419	36.7922
696.805	-8.84666	4.53487	-1.16984	4.84055	7.15297	1.10423	1.86436	2.23476	5.50815	-7.92923	-7.15596	4.55016	2.1641	1.89921	4.19702	2.19895	16.026	45.8406	20.364	49.1334	10.0818	9.08192	10.9035	11.867	4.59942	14.5755	15.5963	9.39712	16.0133	54.0728	7.54868	9.95295	7.95013	9.23718	9.46094	12.0707	33.36	11.0223	12.1569	14.7462	18.7797	25.7274	31.0907	44.6474	33.5872	28.3871	35.9665	30.5049	36.7063
697.381	-8.24065	4.64478	1.82699	5.00564	7.08388	0.967832	2.0094	2.04175	5.53011	-6.71132	-3.94338	4.65122	2.11828	1.5583	4.02812	2.09775	16.1481	39.4482	19.7987	44.78	10.1877	9.03435	10.9405	11.6037	4.61984	15.0236	15.3438	8.83468	16.1568	51.9016	7.46547	10.0638	8.01269	9.31776	9.55333	12.4033	33.3585	11.3944	12.3898	14.7735	18.9902	26.4535	30.9443	44.7828	33.9544	28.4856	36.021	30.6365	36.6513
697.958	-5.50077	4.56876	3.51449	4.84141	7.25809	1.03905	1.86246	2.25079	5.41527	-4.13449	-4.06321	4.7089	1.98898	1.72892	4.30843	1.95333	15.8306	48.8768	20.6884	49.2029	10.3471	9.14603	11.0964	11.8196	4.61027	14.7337	15.3142	9.25508	15.9968	57.2101	7.79579	10.1979	8.00617	9.58958	9.74784	12.079	33.135	11.3131	12.6067	14.8365	19.1104	30.0107	30.5207	44.8662	33.5063	28.5128	36.0739	30.4854	36.5911
698.534	-2.40939	4.54168	4.35191	4.97441	7.31105	1.03796	1.93887	2.07876	5.41859	-3.31039	-1.30593	4.52274	2.10298	1.73277	3.88161	2.05403	15.4251	44.7714	20.1941	49.1234	10.3862	9.21827	11.025	11.5979	4.6957	14.5109	16.5823	12.2899	15.4681	48.5285	7.56922	10.0767	8.00255	9.24583	9.83513	11.8007	32.8856	11.1497	12.6521	14.3894	18.9406	32.0207	30.2695	44.6895	33.3145	28.1618	35.6434	30.1022	36.3419
699.111	1.02568	4.57752	0.780463	5.00398	7.21479	1.03104	1.90995	2.2585	5.58502	0.763108	-0.106671	4.60024	2.24875	1.93249	4.21517	2.17888	15.1368	40.7603	20.0655	41.566	10.3817	9.12034	11.3161	11.6504	4.86414	14.6729	19.8408	14.2447	15.4367	44.3102	7.71332	10.1682	8.13825	9.48515	9.72349	11.6222	33.1257	10.9996	12.5853	14.1499	18.3939	32.4444	30.1979	44.2913	33.3283	27.6935	35.4771	29.9336	36.3225
699.687	5.61584	4.71769	1.56476	4.91474	7.28686	1.05574	1.96222	2.23794	5.56789	3.76268	5.90474	4.79049	2.20135	1.88444	4.152	2.05736	15.701	49.6389	20.8955	46.9909	10.3735	9.08726	11.4105	11.5117	4.92692	14.9394	23.2103	18.2779	15.8414	51.6129	7.7929	10.0969	8.11236	9.42187	9.77991	11.6556	33.2228	11.091	12.7043	14.2873	18.7931	36.3233	31.4772	44.2713	33.4166	27.4735	35.3716	29.6633	36.4576
700.264	4.51593	5.10323	4.27632	5.0028	7.22643	1.32194	2.10483	2.36124	5.88415	3.79588	4.41418	5.29155	2.33538	2.1163	4.36954	2.25051	16.7498	44.8634	19.914	48.1275	10.5727	9.52143	11.7051	11.6869	5.09325	15.3032	23.3388	18.6977	16.8812	54.833	8.07931	10.4147	8.22936	9.74944	10.7106	12.2507	34.1598	11.8109	13.5242	15.1336	19.9825	35.7126	32.4139	43.8436	33.873	28.0894	35.2592	30.4613	36.9696
700.84	2.59627	4.96733	2.06743	5.1781	7.55448	1.19825	1.97181	2.41943	5.7582	-0.0482579	3.33945	5.35161	2.3724	1.82861	4.23237	2.18568	16.8294	49.4275	23.5687	49.0458	10.8526	9.52891	11.9533	11.7799	5.22237	15.3409	22.9804	16.427	16.7926	50.2545	7.99021	10.6677	8.28761	9.6087	11.6299	13.2199	35.0251	12.5814	14.4473	16.1655	21.3456	32.0143	32.3957	44.4759	33.9699	28.6576	35.6176	30.756	37.1544
701.417	-2.03458	4.8776	-0.612792	5.1175	7.45727	1.21971	1.90224	2.38641	5.7543	-3.23415	-1.58767	5.31704	2.35763	2.21315	4.31943	2.1154	16.2961	48.1808	20.9115	46.3424	10.7994	9.51801	12.0654	11.8075	5.04242	15.2375	19.2873	12.5368	16.6474	48.5255	8.0518	10.5499	8.35416	9.70981	12.5112	14.0161	35.7402	13.2545	15.2007	17.0189	22.4947	31.1772	31.5283	44.5643	33.9628	28.6033	35.8324	30.7723	37.3411
701.993	-2.64523	4.60231	0.871008	5.27299	7.52359	1.41774	2.14085	2.47616	5.89301	-2.67055	-1.64536	5.00096	2.64542	2.06918	4.35528	2.37282	16.5562	43.7163	17.5446	40.8129	10.9929	10.0262	12.2484	12.0391	5.40923	15.9951	18.6306	11.353	16.5167	50.0207	8.45108	10.9452	8.52435	9.68772	13.4433	14.6611	36.4902	13.8087	15.6714	17.858	23.2287	28.4141	31.3154	44.834	33.875	28.8625	36.3083	31.076	37.6025
702.569	-1.8074	4.78962	2.86344	5.30798	7.74958	1.2295	2.36884	2.64446	5.93543	-4.20785	-3.09235	5.23319	2.5017	2.21413	4.50716	2.35962	16.655	49.0308	23.4802	49.3833	11.1056	10.0088	12.1069	12.1181	5.52286	15.9914	20.8839	13.6826	16.5033	53.8767	8.31452	10.6762	8.62531	9.76021	14.1285	15.1887	36.8529	14.2191	16.5103	18.3616	24.0557	30.3304	31.4652	45.4907	34.3244	29.0006	36.1918	31.2082	37.2847
703.146	-3.82314	4.76086	6.07414	5.22366	7.44684	1.3246	1.95528	1.9928	5.72076	-6.8729	-3.79396	5.2975	2.1343	1.77804	4.05348	2.12715	16.6532	47.2086	19.3837	51.4515	10.7518	9.89037	12.1472	12.0726	5.10009	15.8119	18.7217	10.1415	16.3937	48.0125	8.4157	10.5193	8.39747	9.65311	15.0603	15.5842	37.3783	15.0941	16.8834	18.7945	24.7428	26.9079	31.5813	45.1233	33.9805	28.5209	36.6618	31.1769	36.9841
703.722	-7.04566	4.77743	-4.12935	5.28713	7.60856	1.31588	2.26962	2.60171	5.89837	-7.71092	-6.07802	5.49229	2.53976	2.33486	4.46557	2.16479	16.5329	44.7761	25.1741	46.2189	11.0251	10.2184	12.576	12.1904	5.62457	16.1274	14.3786	9.14726	16.7911	53.2338	8.66392	10.9192	8.8142	10.0909	15.8045	16.3359	38.2936	15.3243	17.8645	19.5515	25.5462	22.664	31.3258	45.6104	34.4427	29.3376	36.6174	31.5324	37.143
704.298	-6.36031	4.96211	1.53139	5.50707	7.74656	1.13246	2.02944	2.1751	5.78719	-6.63062	-4.72253	5.42911	2.16529	1.86114	4.14115	2.14567	16.6216	46.146	20.6228	52.6799	11.0315	10.1378	12.1016	12.0072	5.53474	16.3725	15.5669	11.0828	16.6319	53.7009	8.40833	10.9819	8.41098	9.76343	16.3244	16.6333	38.646	15.8766	18.1025	20.4084	26.1118	27.1426	31.6221	45.389	34.3242	28.9458	36.8062	31.3929	37.2718
704.874	-3.24881	4.58892	2.49873	5.38553	7.62894	1.21156	2.07022	2.61102	5.87832	-5.75277	-6.94136	5.43149	2.49021	2.18531	4.70029	2.26649	16.6196	41.7134	26.1601	48.2407	11.0606	10.1556	12.5394	12.0688	5.64241	16.3963	15.5626	8.62124	16.6891	56.4508	8.75497	10.9571	8.5789	9.82934	17.0645	16.9134	39.0273	16.1204	18.3578	20.5422	26.9631	24.5166	31.5444	45.0805	34.2137	28.9442	36.6751	31.099	37.1282
705.45	-7.48006	4.58334	-0.257865	5.58343	7.80147	1.18117	1.98866	2.28539	5.85762	-11.1802	-7.09729	5.16111	2.24902	1.80832	4.15268	2.15521	16.2141	44.3528	17.0191	48.6849	11.1004	10.4418	12.5959	11.9902	5.59114	16.3817	14.7368	5.83732	16.2446	48.2723	8.51249	10.9192	8.59825	9.71242	17.3886	17.1137	39.0531	16.5321	19.0883	20.8178	27.0252	26.1085	31.3648	45.0764	34.2386	28.5312	36.5072	31.4686	36.8936
706.027	-5.85536	4.50322	-1.13821	5.59918	7.63197	1.17371	2.22397	2.42462	6.05277	-6.14021	-6.15604	5.27034	2.56145	2.15709	4.38297	2.20448	16.1221	51.0027	19.5664	52.1409	11.3705	10.1479	12.7228	12.2366	5.69886	16.3115	15.2081	6.97895	16.7318	57.5068	8.96965	10.9934	8.41165	9.92245	17.9162	17.7854	39.5994	16.7958	19.192	21.4041	27.9865	24.5767	31.14	45.2899	34.1373	28.9495	36.4282	31.2258	36.9915
706.603	-6.03097	4.80008	-5.51097	5.55032	7.59452	1.51952	2.11422	2.63801	5.99995	-10.0081	-5.33007	5.67916	2.53127	2.29148	4.40914	2.40661	16.7619	41.8941	20.2247	47.9401	11.4171	10.1922	12.7269	12.3754	5.81277	16.4216	14.1809	9.53545	16.5196	52.0599	8.99325	11.1906	8.7081	9.69202	18.9766	18.418	39.9887	17.3622	19.6726	21.5756	28.5883	23.3741	31.0485	45.4079	34.172	28.6449	36.3302	31.233	37.1952
707.179	-6.27629	4.6341	-0.206079	5.3678	7.55984	1.13177	1.99347	2.5008	5.84232	-11.3394	-7.45713	5.41967	2.39743	2.12278	4.20627	2.46266	16.555	46.9346	22.3596	45.2344	11.1729	10.5185	12.7554	12.1081	5.8839	16.56	13.7334	6.30864	16.6842	50.1803	8.82642	11.1163	8.72152	9.95285	19.197	18.4841	39.8945	17.6331	19.8922	22.0446	28.7501	24.4743	31.3582	44.9574	34.0876	28.6318	36.4665	31.1173	36.9604
707.755	-6.24904	4.89438	3.36842	5.74779	7.9366	1.01871	1.84083	2.19032	5.85127	-9.05724	-4.19688	5.63292	2.20915	1.96812	4.11965	2.27091	16.3906	46.1053	22.0526	51.3684	11.4441	10.3042	12.603	11.9236	5.57937	16.4861	14.4731	9.04181	16.4986	55.2105	8.73416	11.0168	8.43175	9.38832	20.0005	18.8076	40.6369	18.1301	20.3069	22.6595	29.1819	24.7956	31.1709	45.216	34.3552	28.6353	35.9535	30.9315	36.7293
708.331	-5.23338	4.70824	-1.56021	5.42059	7.79857	1.15833	1.91022	2.39127	5.82585	-7.24501	-8.65944	5.47265	2.41405	2.10389	4.27319	2.11491	16.3045	41.0531	21.648	43.1497	11.4503	10.3533	12.8504	11.9222	5.80233	16.3956	13.7985	11.3154	16.7888	50.5607	8.74005	11.0975	8.64745	9.80064	19.8206	19.163	40.7952	18.1583	20.84	23.2042	29.9547	27.8328	31.3057	45.117	33.7758	28.7919	36.134	30.7098	36.8241
708.906	-5.18428	4.72692	4.69506	5.83812	8.08501	1.13066	2.07323	2.37647	5.85942	-7.90641	-6.31595	5.70412	2.33424	2.08334	4.21469	2.16276	16.4721	43.1268	20.668	47.1442	11.8083	10.6925	12.9625	11.803	5.81357	16.6667	14.4212	10.6744	16.2767	50.242	8.87378	11.1387	8.58606	9.73658	20.7591	19.3654	41.14	18.6674	20.9406	23.131	30.3816	24.6368	31.2575	45.3669	34.1251	28.3866	36.042	30.9703	36.9027
709.482	-4.91828	4.83306	1.26263	5.32936	7.75619	1.27973	2.17739	2.34332	6.24909	-9.71437	-6.75118	5.74938	2.78214	2.57292	4.52326	2.2942	16.2804	46.8687	26.1111	49.596	11.3614	11.2421	13.4348	12.2369	6.36989	16.9749	15.3964	8.70628	16.8192	61.9192	9.37182	11.4841	8.92207	10.3597	21.3941	20.0475	41.2217	18.7653	21.2564	23.7267	31.0194	25.4773	31.1727	44.8403	33.8097	28.7559	36.2039	31.3008	37.3137
710.058	-3.20301	4.72749	5.75472	5.71109	7.85796	1.31872	2.02674	2.50008	5.90538	-5.54887	-5.33835	5.72507	2.50044	2.31586	4.47996	2.1248	16.1554	47.6887	25.283	52.9245	11.4299	10.8471	13.0686	11.8605	6.16386	16.8708	16.5414	9.45865	16.8785	54.3868	9.29446	11.3901	8.81247	9.87451	22.2037	20.3571	41.7782	19.2761	21.7823	24.3124	31.374	27.9398	31.0354	44.7252	33.5078	28.7277	35.9471	30.8384	36.7982
710.634	-5.20896	4.75724	0	5.96862	8.00557	1.30337	2.24752	2.79542	6.21351	-8.10448	-7.37313	5.82576	2.56615	2.38707	4.65559	2.37176	16.1367	46.189	21.1319	48.6079	11.976	10.8096	13.1704	12.1867	6.36766	17.1648	17.1642	9.10448	16.9782	52.5787	9.62412	11.7022	8.92206	10.4002	22.7352	20.8482	41.7243	19.6983	22.229	24.5463	32.0791	21.6567	31.0372	44.8477	33.8307	28.7944	35.7274	30.8062	36.8001
711.21	-4.15408	4.61197	4.64675	5.82493	8.07383	1.31484	2.19763	2.4503	6.01185	-9.04834	-5.15106	5.63375	2.45375	2.35248	4.30711	2.31826	16.0536	49.5021	28.7814	50.403	12.0005	10.9529	13.032	12.0382	6.11935	17.1064	13.4592	8.11178	16.5556	48.9331	9.42685	11.5381	8.89213	9.97332	23.1597	21.295	41.6699	20.0386	22.2059	25.0326	32.2543	26.994	30.8167	44.6262	33.5164	28.8882	35.8046	30.6171	36.8049
711.785	-1.92092	4.69807	-0.455235	5.88659	8.04906	1.35381	2.27388	2.65068	6.17956	-4.94952	-6.28155	5.74886	2.70058	2.31273	4.62311	2.32311	15.9658	50.3794	22.9135	53.4648	11.8787	10.9477	13.1181	12.1639	6.45454	16.8851	19.1391	10.3898	16.9131	57.1067	9.45422	11.7479	8.95215	10.2758	23.836	21.3988	41.6478	20.287	22.5439	25.2779	32.8971	27.9024	30.5167	44.5477	33.3593	28.7448	35.6924	30.4299	36.7692
712.361	-0.493111	4.72038	2.30576	5.74332	8.00044	1.46364	2.37587	2.55222	6.13044	-5.55475	-5.13416	5.83191	2.65465	2.40569	4.32447	2.43681	16.1319	54.6867	24.6115	58.0451	11.7565	10.9298	13.1887	12.1332	6.32105	17.0645	18.1871	9.7607	16.8819	57.193	9.3242	11.8472	8.90309	10.1729	24.7672	21.9472	42.0854	20.6362	22.8433	25.6798	33.4944	28.4844	30.9261	44.7421	33.1313	28.8077	35.6373	30.6415	36.7035
712.937	1.50535	4.68349	6.74545	6.19087	8.35848	1.50201	2.10838	2.73861	6.05775	-4.51604	-2.1103	5.91915	2.66605	2.55239	4.53288	2.33702	16.0523	51.7971	27.5234	62.5308	12.0575	11.1894	13.5489	12.1178	6.47493	17.1749	17.2622	12.5914	16.9062	68.7346	9.68141	11.9495	9.09226	10.3146	25.3217	22.4117	42.4261	21.1102	23.0961	26.0443	33.878	29.1362	30.7012	44.8821	33.5143	29.1668	35.3999	30.9786	36.9433
713.512	-1.47929	4.88875	7.3999	6.26154	8.48582	1.19353	2.03503	2.54328	6.2105	-6.0503	-4.57101	5.92519	2.35089	2.15749	4.38593	2.29086	16.1723	48.7076	28.4845	60.0608	12.2872	10.9406	13.4832	12.2774	6.57275	17.236	16.6272	11.213	17.2259	61.0238	9.74741	12.0103	9.0826	10.298	25.7152	23.0904	43.5883	21.667	24.1256	27.0929	34.8129	27.8994	30.6543	44.8218	33.6692	28.8155	35.6953	30.5947	36.6783
714.088	0.243457	4.9083	6.50779	5.83495	8.14226	1.38078	2.27383	2.7009	6.41162	-3.13451	-2.22155	6.05798	2.69985	2.41724	4.8152	2.43092	16.3677	42.5756	26.9936	55.2246	12.2055	11.1977	13.9256	12.1392	6.84219	17.7282	18.8223	9.82958	17.2993	54.7204	9.79204	12.1129	8.97648	10.3618	26.61	23.8175	44.4622	22.5184	24.6451	27.7197	35.1653	29.5648	30.9899	44.6933	33.4975	28.7671	35.7478	31.0258	36.9189
714.663	-0.925658	4.93991	0.192308	5.78684	8.36098	1.32615	2.63644	2.55716	6.21816	-6.40729	-3.06624	6.14431	2.6537	2.27671	4.37656	2.52757	16.4442	43.7981	29.5192	53.0769	12.2054	11.4466	14.0577	12.2496	6.71705	17.9946	17.8623	8.85161	17.0339	54.9519	10.0159	12.0932	9.13399	10.3294	27.0952	24.5014	45.4398	23.2899	25.1241	28.3765	35.9544	25.2965	31.4038	44.6106	33.5915	28.6421	35.8634	31.1489	37.2131
715.239	0.220394	4.81794	0.142789	6.17819	8.30467	1.23592	2.10442	2.53867	6.21457	-5.55392	-2.93858	6.31728	2.55196	2.1688	4.55175	2.26188	16.4088	47.6916	25.94	50.6426	12.4117	11.4441	14.1563	12.1251	6.83393	18.1202	18.7041	11.2989	17.1183	57.1157	9.96606	12.0544	9.08461	10.5084	27.7534	25.0349	46.0078	23.6465	25.7447	29.0395	36.8425	27.2113	31.527	45.1018	34.2066	28.8477	36.0386	31.161	37.5912
715.814	4.32394	5.04519	4.69234	6.51992	8.56262	1.15987	2.06654	2.42583	6.06631	-2.46479	1.61972	6.36754	2.37967	2.32318	4.24641	2.31904	16.4519	46.525	24.9668	50.1992	12.7239	11.052	13.9863	11.9862	6.69533	17.5671	20.2535	14.1549	17.2761	47.8088	9.7991	11.9962	9.18179	10.0874	28.6813	25.939	46.6561	24.1727	25.9079	29.5115	37.2454	28.5634	31.7062	45.1423	34.2278	28.5154	35.9838	30.614	36.7148
716.389	6.68248	4.93441	-6.63117	6.32781	8.68264	1.34632	2.53094	2.76379	6.34874	1.6183	0.683594	6.49648	2.61647	2.78116	4.83138	2.45143	16.4226	45.0629	23.8141	45.5954	12.827	11.3755	14.3762	12.161	7.09406	17.8115	21.0658	14.2578	17.1788	48.9351	9.99349	12.1997	9.4132	10.5026	29.1424	26.0933	47.2494	24.5836	26.4192	29.9001	37.7455	30.2037	31.4058	44.9448	34.2646	28.586	35.6647	31.0619	37.1106
716.965	9.36858	5.00183	9.62085	6.47128	8.39886	1.30937	2.3464	2.3906	6.34926	2.05451	2.27366	6.51438	2.35713	2.42408	4.42729	2.36233	16.5525	48.2938	28.3886	53.2227	12.577	11.3999	14.213	11.9715	6.7308	18.0004	23.7639	16.8744	16.9525	53.981	10.0138	11.9839	9.11652	10.1978	29.7768	26.6759	47.6178	25.0683	26.6759	30.6415	38.1018	36.1868	31.4338	44.7318	34.0724	28.3161	35.7336	30.7142	37.2389
717.54	15.152	5.07607	2.95767	6.55714	8.80565	1.39721	2.49244	2.7951	6.76033	3.95967	4.77791	6.5399	2.66958	2.77958	4.88973	2.87203	16.9521	50.1785	23.5594	51.9633	12.7553	11.5593	14.6439	12.2324	7.20774	18.271	28.9305	18.9509	17.7886	55.1249	10.2039	12.2611	9.56926	10.6858	30.9344	27.5561	48.5745	25.6042	27.3228	31.4872	39.2746	36.6745	31.9787	45.0353	34.6316	28.6636	35.9081	31.2596	37.832
718.115	11.7972	5.25976	6.83761	6.53161	8.95202	1.08109	2.17176	2.56957	6.17898	6.31712	7.12255	6.80627	2.5751	2.33125	4.4566	2.49627	17.0659	53.4188	27.7778	56.891	13.0217	11.6047	14.666	12.0375	6.80737	17.9903	28.7113	18.3986	17.3073	51.4957	10.0897	12.386	9.47603	10.1239	32.0377	28.3617	49.4527	26.2961	27.9225	32.3608	40.217	39.0556	32.1143	44.9497	34.3922	28.5147	36.1383	31.2006	37.3903
718.691	13.3333	5.12271	6.71599	6.54446	8.91151	1.61051	2.55793	2.90166	6.85851	2.09476	3.54115	6.83221	3.0751	2.80885	4.83624	2.63266	16.9294	51.7928	31.8725	57.5413	13.2337	12.0361	15.0872	12.3071	7.3222	18.5898	26.916	20.7481	17.4599	63.2897	10.7261	12.6858	9.77394	10.7292	32.7688	29.07	50.3411	27.0727	28.4685	33.1831	40.8944	35.3948	31.7622	45.3058	34.1142	29.0497	36.4375	31.5305	37.7271
719.266	16.3311	5.20219	1.67966	6.72794	8.89399	1.51439	2.53758	2.74032	6.62252	1.78971	6.6942	6.95708	2.73208	2.60145	4.61487	2.59445	16.9259	55.4889	26.0948	60.7079	13.0295	12.0706	14.9564	12.336	7.32759	18.5168	25.6927	17.4325	17.4531	54.5891	10.2711	12.9648	9.8186	10.6757	33.7337	30.2171	50.6442	27.8953	29.1719	33.9197	42.0716	34.3831	32.033	45.4672	34.8399	28.7701	36.6536	31.482	37.4926
719.841	16.0926	4.77802	1.74021	6.70563	8.77395	1.48598	2.77413	2.99515	6.82757	4.39852	7.68415	6.90283	2.80577	3.13055	4.78567	2.78426	16.8359	50.4661	27.5326	54.5059	13.2845	12.1434	15.0458	12.7538	7.48177	19.0925	25.7552	18.5126	17.5048	59.7265	10.7726	12.9199	9.33892	11.0261	34.0736	30.477	51.3783	28.3553	29.2232	34.5103	42.3626	37.5729	31.6484	45.7492	34.1496	29.0362	36.5273	31.8003	37.5679
720.416	15.6973	5.04607	4.72292	6.90151	9.0246	1.24417	2.11933	2.54328	6.18365	5.0578	6.26806	6.90757	2.50824	2.4321	4.0176	2.24608	17.1128	47.796	27.33	51.1335	13.4149	11.5756	14.7034	12.2168	7.16523	18.5124	24.711	18.9848	17.2958	55.7935	10.5404	12.7852	9.34685	10.1242	35.2174	31.2659	51.8933	28.9209	30.023	35.5518	43.1432	36.1091	31.4046	45.3229	34.4223	28.7327	36.3068	31.1341	37.3511
720.991	12.3724	5.00593	4.14162	6.81185	8.83513	1.4625	2.44474	3.20011	6.70358	4.97762	5.42525	6.7434	2.77461	3.018	4.91338	2.74245	16.7461	44.489	21.0421	60.6546	13.4407	12.2076	14.9948	12.6761	7.6906	18.9807	26.0519	17.923	17.5498	59.1182	10.8464	13.1781	9.66508	10.4583	35.8965	31.6684	52.976	29.3254	30.3379	35.7978	43.8033	33.2319	31.376	45.6731	34.957	29.0274	36.6263	31.9789	38.0336
721.566	7.88367	5.066	7.85372	6.58331	8.82618	1.61828	2.56547	2.588	6.7289	0.93287	1.60966	6.85914	2.53632	2.55708	4.60257	2.74661	16.9454	47.3621	31.9544	57.554	13.2573	12.1046	15.2621	12.3105	7.51926	18.8896	22.6998	15.8039	17.3195	56.4748	10.663	12.8252	9.79978	10.4046	36.744	32.45	53.7185	30.1853	30.8801	36.5025	44.4932	31.5895	31.9833	45.466	34.1737	29.1515	36.5466	31.6401	37.4607
722.141	6.69737	4.86884	5.54551	6.75507	8.79099	1.41612	2.39526	2.71472	6.53803	-5.25811	-0.940319	6.57395	2.87864	2.9299	4.93147	2.95552	16.7632	46.956	28.9934	51.7782	12.9823	11.9926	15.2203	12.4133	7.54014	18.9973	19.0558	12.3585	17.6951	48.8246	10.7219	13.1291	9.56734	10.721	37.6107	32.8831	54.0242	30.1612	31.3587	36.7697	45.1714	29.8215	31.3518	45.5532	34.533	29.0012	36.4737	31.5939	37.7926
722.716	4.07301	5.11274	4.77419	7.24547	9.23247	1.3133	2.51225	2.80663	6.66836	-5.28338	1.53698	6.95476	2.82182	2.73069	4.79266	2.75749	17.1	52.4516	22.8387	59.4194	13.5189	12.4259	15.3857	12.4067	7.56623	19.1506	19.8079	14.5821	17.5034	50.4516	10.7213	12.8927	9.51564	10.4903	38.2473	33.5585	54.073	30.9038	31.2479	37.433	45.5531	24.8607	31.7619	45.8046	34.9198	28.5733	36.1185	31.3973	37.5377
723.291	12.4117	5.02146	3.9726	6.52649	8.94526	1.22979	2.48961	2.96647	6.62851	0.83612	2.89855	6.93127	3.02205	2.85129	4.82819	2.62944	17.0442	51.5068	30.7534	59.589	13.4833	12.0053	15.3764	12.6094	7.6378	19.233	23.3742	15.9049	17.7476	58.5616	10.6746	12.8711	9.59409	10.5751	38.8591	34.1534	54.571	31.3615	32.0164	38.2335	46.74	32.1628	31.7097	45.7597	34.6664	28.7939	36.2923	31.452	37.3115
723.866	13.9083	5.16408	6.12648	7.35747	9.09724	1.50324	2.37359	2.59515	6.44656	4.60464	6.20872	7.01722	2.86347	2.5384	4.80348	2.55883	16.8905	52.5692	29.776	58.8274	13.5871	12.238	15.7366	12.2602	7.64879	19.5072	23.5894	18.8904	17.5029	54.6772	10.6335	13.1224	9.60242	10.6934	39.5654	34.587	55.3748	31.9882	32.6238	38.6038	46.6951	32.1948	31.4787	45.5623	34.6162	28.9503	36.9568	31.816	37.8195
724.441	14.6742	5.1095	6.54685	6.98717	9.23704	1.40087	2.2994	2.91604	6.96642	-0.254353	1.80004	7.04068	3.28963	3.22052	4.83687	2.67255	16.9501	55.7125	24.647	58.4082	13.7935	12.4836	15.4412	12.6309	7.93587	19.4085	23.0092	13.8525	17.7435	53.5944	11.0204	12.9724	9.86484	10.9707	40.1226	35.1741	56.1409	32.4008	32.4359	39.4344	47.5105	37.1943	31.7621	45.5581	34.6095	28.9002	36.4037	31.7286	37.7386
725.016	13.0759	4.87294	8.52378	7.17892	9.27002	1.5875	2.67236	2.82424	7.085	5.98769	9.92352	6.88817	3.1637	2.94538	4.75754	3.05341	17.0596	50.0926	29.4009	59.8518	13.5573	12.7217	15.5496	13.0503	7.82179	19.7552	28.9685	22.4398	17.2603	51.8221	11.5275	13.6054	9.98382	10.8965	40.4795	35.8257	56.1324	33.0081	32.7798	39.7542	47.2632	36.4857	31.231	45.7095	34.4246	29.268	37.1341	32.0859	37.8537
725.59	14.5908	5.23259	-1.07455	6.89504	9.39442	1.35336	2.51093	3.07753	6.5498	4.3659	5.63221	7.18214	2.74551	2.72611	4.97133	2.50461	17.186	52.317	28.274	61.7864	13.8172	12.3228	15.3565	12.5357	7.66226	19.7004	27.5373	15.9516	17.8501	57.2868	10.9653	13.105	9.6738	10.6207	41.5435	36.3232	56.878	33.5458	32.9909	40.393	48.2089	32.3757	31.4793	45.7245	34.2423	29.0489	36.4166	31.5747	37.8507
726.165	12.133	5.07851	2.31023	7.16635	9.41814	1.87506	2.72146	3.1469	6.83881	3.28874	4.96098	7.01365	3.13705	3.23423	4.95793	2.66907	16.8021	50.495	27.9208	54.3894	13.6888	12.7179	15.3794	12.7005	7.9763	19.4578	25.3437	16.9268	17.7182	51.6832	10.9929	13.717	9.94496	11.0112	41.7166	36.5045	57.1842	33.3529	33.0547	40.8827	48.4132	34.6525	31.5784	45.2494	34.0592	29.1596	36.418	31.5729	37.5443
726.74	13.1441	5.33746	-0.990854	6.79871	9.03825	1.32539	2.73417	3.16855	6.99673	4.77969	4.12621	7.05839	3.13188	3.27114	4.86065	3.02361	17.0559	48.3994	21.7226	59.4512	13.9866	12.5463	15.6367	12.5502	8.01043	19.3959	28.118	13.2748	17.7185	58.9939	11.1593	13.4094	9.99677	11.0332	42.2925	37.1129	57.8757	33.9453	33.3169	40.8635	49.3923	32.711	31.3618	45.5424	34.5384	28.9033	36.1694	31.2808	37.4013
727.314	15.4428	5.08637	1.9945	7.4052	9.35689	1.72505	2.54327	2.84929	6.94039	1.38376	3.13653	7.05779	2.94265	3.06238	4.70617	2.80477	16.6511	55.7772	21.6644	55.8459	13.688	12.5689	15.7394	12.4894	8.02097	19.6775	25.6642	17.0664	17.6863	63.3425	11.3799	13.643	10.0801	11.1884	42.955	37.3702	57.9408	34.2055	33.6904	41.3597	49.7304	33.5609	31.625	45.3586	34.2682	28.6965	36.4218	31.4312	37.597
727.889	16.8098	4.95036	8.71762	7.16412	9.23732	1.37869	2.68768	3.25031	7.3568	3.47064	3.92638	7.18021	3.40194	3.06614	5.06321	3.1257	16.9201	43.9672	33.9861	57.8648	13.8612	12.7368	15.9225	12.8335	8.20496	19.653	26.8186	18.4224	17.5455	55.0221	11.4616	13.7712	10.001	11.2546	43.3185	37.8218	57.9461	34.6214	33.8167	41.8934	49.6357	35.7406	31.4072	45.051	34.3433	29.2582	36.1542	31.4124	37.6157
728.463	18.7302	5.29834	6.91299	7.43635	9.22319	1.66253	2.82433	2.99636	6.99177	3.69328	7.12276	7.11293	3.16112	3.17808	4.90643	2.73508	16.6545	48.6293	31.5256	57.3897	13.7939	12.7632	15.5661	12.676	8.03969	19.614	27.8931	17.8509	17.6563	53.9928	11.3171	13.509	10.0168	10.9504	43.9449	37.947	58.0404	34.7189	33.887	41.6852	49.5587	42.1034	31.4132	44.9977	33.8626	28.992	35.8864	31.2639	37.2764
729.038	19.5859	4.92548	6.67064	6.95056	8.95595	1.56669	2.66263	2.91687	7.30849	4.2745	4.57505	7.25783	3.08112	3.33733	5.24707	2.92591	16.4767	52.2335	32.2216	58.1894	13.7328	12.7139	15.7475	12.5866	8.01383	19.6955	25.2129	17.265	17.9952	58.785	11.5716	13.8366	10.377	11.1362	44.2827	38.0782	58.2551	34.6955	33.8502	42.2545	50.6419	33.2777	31.3936	44.9038	33.6891	28.9624	36.008	31.1225	37.6678
729.612	18.1993	5.16492	7.93651	7.23066	9.07236	1.70133	2.61364	3.27272	7.35834	6.39341	8.54791	7.48713	3.28446	3.03281	5.02493	3.01245	16.9201	52.4471	31.2169	62.8968	14.0662	12.9375	15.9127	12.6596	8.21977	19.7577	27.1676	20.5465	17.9247	56.9444	11.649	13.658	10.3489	11.0275	44.7189	38.8977	59.516	35.7153	34.3383	43.2259	50.7595	36.7665	31.6559	45.0697	34.388	28.8976	36.2218	31.3742	37.3494
730.187	22.2107	5.03038	5.3146	7.21218	9.33485	1.62437	2.93607	3.37476	7.47709	4.99914	8.07819	7.21105	3.23566	3.50949	5.23254	2.81362	16.797	54.0012	31.9487	62.7978	14.1123	12.8773	16.2881	12.6518	8.24113	20.1102	29.9775	21.3112	17.6809	62.7978	11.4994	13.719	10.2554	11.2612	44.7518	39.0422	60.0415	36.1025	34.2823	43.0863	51.194	36.8621	31.3356	45.1671	34.5174	29.0484	36.302	31.5708	37.7132
730.761	14.2275	5.43769	10.4385	7.36557	9.51169	1.43396	2.65345	2.89982	6.97927	2.93718	7.13073	7.6083	3.24386	2.94447	4.73802	2.9656	17.1741	52.0692	32.3657	65.6578	14.0351	12.8291	15.5775	12.5569	8.03012	19.7929	26.8421	17.2326	18.127	67.5108	11.3043	13.6998	10.0457	10.9491	45.7375	40.0371	60.9026	36.7499	35.2854	44.1499	51.9716	34.9915	31.8374	45.5073	34.115	28.5816	36.0014	31.2921	37.3325
731.336	20.1494	5.13535	4.24242	7.12607	9.17307	1.62335	2.65701	3.40836	7.42036	4	5.87552	7.80036	3.48441	3.34824	5.22124	2.74859	16.9148	53.4545	26.5455	51.4545	14.1828	13.0637	16.2399	12.8598	8.30948	20.1882	27.668	21.0788	18.0041	57.3333	11.9667	13.813	10.4552	11.3615	46.302	40.7314	61.3688	37.1015	35.4676	44.2884	52.2017	34.6224	31.7744	45.0054	34.5676	29.0555	36.2425	31.9247	37.7596
731.91	18.5091	5.28652	2.11311	7.35338	9.62029	1.78766	2.7264	3.26215	7.26213	5.06028	8.3206	7.4726	3.37048	3.37403	4.74649	3.0837	16.8723	45.5562	26.1653	57.2405	14.1321	12.973	15.9716	12.9927	8.31472	20.033	27.2372	18.3393	17.9325	52.89	11.8948	13.9342	10.2312	11.2243	46.3896	40.7895	61.2127	37.0642	35.141	44.54	52.2496	35.9823	31.518	45.7423	34.6159	28.9426	36.1767	31.4192	37.3877
732.484	19.174	5.54174	3.48451	7.31836	9.57154	1.76352	3.25667	3.52971	7.86976	4.32645	7.16159	7.59182	3.71162	3.69439	5.29706	3.28117	16.9911	49.9447	30.9735	53.927	13.9775	13.5276	16.4974	12.9753	8.63529	20.3519	28.2694	18.1744	18.4938	59.8451	12.1834	13.8872	10.701	11.658	47.1461	41.0199	61.5521	37.5657	35.7791	44.5412	52.7264	34.5952	31.5306	45.4518	34.0812	29.1495	36.1262	31.8187	37.7044
733.059	16.5516	5.41926	1.89951	7.57287	9.7247	1.8172	2.94461	3.14858	7.29926	-0.926082	5.11871	7.82934	3.5515	3.58428	4.99624	3.22338	17.1339	54.2279	32.3529	67.3407	14.2121	13.5509	16.4809	12.7906	8.54273	20.3532	22.7311	14.5311	18.1346	56.9853	11.9173	14.0013	10.6996	11.335	47.4143	41.2206	61.8213	37.2963	35.7834	45.183	52.9381	32.0088	31.7183	45.273	33.915	29.3806	36.3159	31.6682	37.6696
733.633	14.8494	5.17736	12.1096	7.62216	9.57741	1.66236	3.0671	3.45657	7.5701	3.04397	4.33242	7.54823	3.48165	3.49229	5.34577	3.06102	17.0903	56.5479	34.137	60.5479	14.502	13.4513	16.4397	12.9246	8.58994	20.217	24.7222	16.8143	18.2004	61.589	11.9238	13.7575	10.5612	11.6042	47.5176	41.4081	62.2117	37.9448	35.5517	45.1848	53.4381	33.387	31.4984	45.0043	34.2529	28.9798	36.2319	31.5487	37.7513
734.207	14.3258	5.48466	3.32969	7.3139	9.34052	1.37305	2.57643	2.95762	7.09321	1.73221	4.66604	7.61691	3.05516	2.81934	4.74699	2.56073	17.3421	45.4148	23.3624	57.9148	14.2729	13.2349	16.2475	12.5166	8.14149	20.1084	25.3121	14.5443	18.1671	52.238	11.6503	13.9128	10.0415	10.9642	48.1951	42.0944	63.2446	38.394	36.2015	45.8334	53.5396	30.7896	31.7476	45.3212	34.4919	28.8232	36.2785	31.3488	37.2621
734.781	13.4432	5.60202	1.81406	7.25346	9.49763	1.7444	2.71826	3.3486	7.34908	0.247117	2.55354	8.06357	3.43438	3.4325	5.30538	2.92686	17.5459	45.2948	27.4376	60.5442	14.3317	13.459	16.4165	12.939	8.66986	20.3395	23.6903	14.3163	18.9002	56.4059	11.955	14.1328	10.5061	11.3261	48.4837	42.7525	64.4314	38.8719	36.7947	46.6647	54.3374	29.7199	32.4139	44.9337	34.3341	28.8076	36.4189	31.6434	37.8361
735.355	13.778	5.4463	-0.480192	7.70866	9.85694	1.68288	2.84331	3.10682	7.32086	1.57563	2.32843	7.75194	3.49335	3.32627	4.91687	2.97963	17.4678	46.5186	26.9508	58.8836	14.5709	13.4198	16.4081	12.9177	8.51205	20.3869	20.7808	15.6863	18.1215	55.042	12.052	14.35	10.3009	11.2747	49.3422	43.7397	64.9973	39.4266	36.8147	47.0393	54.7376	29.2192	32.1984	45.0959	34.8883	29.1076	36.5303	32.1554	37.9081
735.929	13.4865	5.31901	9.58812	7.32773	9.61149	1.94913	3.12724	3.69518	8.22094	-3.86729	2.96427	8.051	3.77161	3.83605	5.93184	3.52053	17.58	56.5159	38.6901	67.9946	14.401	13.671	16.9809	13.1831	9.37415	21.1512	24.0283	12.6423	18.3163	59.6894	12.3605	14.3848	10.8224	11.3851	50.2028	44.1928	65.531	40.0833	37.1478	47.7299	55.7809	26.914	31.9997	45.6632	34.5631	29.7978	36.7558	32.542	38.2988
736.503	8.99668	5.45993	3.45997	7.89951	10.1839	1.79322	2.60498	3.18127	7.50021	-3.25456	-0.621891	7.97884	3.40368	3.48574	5.12929	3.42839	17.5811	50.8141	30.4613	63.6364	14.6909	13.7667	16.1661	13.2165	8.62436	20.8561	21.3516	13.6194	18.1981	52.5102	11.8695	14.2619	10.3467	11.1207	50.3604	44.9406	65.984	40.6034	37.7363	48.5827	55.9779	26.0572	31.8718	45.7895	35.2938	29.1434	36.893	32.1088	38.0862
737.077	13.303	5.16042	8.9701	7.2748	9.41289	1.83155	3.14485	3.73572	8.0076	-2.95394	1.17744	7.70309	3.84795	3.77439	5.76579	3.28443	17.3369	55.6811	28.3721	54.6179	14.3271	13.6659	16.7952	13.4607	9.12426	21.059	24.7883	15.0589	18.5822	52.3588	12.2748	14.476	10.6078	11.5915	51.1677	45.5869	66.4874	41.1297	37.8698	48.68	56.4625	23.7141	31.87	45.6187	34.4809	29.5891	36.6843	32.1346	38.5012
737.651	7.34075	5.25843	6.84524	7.84124	9.78772	1.90503	3.16097	3.19183	7.78632	-1.63802	-0.485339	7.93539	3.46819	3.62203	5.0057	3.03514	17.6012	51.4137	29.8363	66.5923	14.5772	13.6781	16.858	12.811	8.76781	21.3134	24.0243	13.3266	18.2431	62.5	12.3172	14.5532	10.6002	11.2023	51.0939	45.8177	66.887	41.3847	37.7647	48.857	56.8232	25.0758	31.8379	45.2994	34.7048	29.0855	36.8067	32.2094	38.4829
738.225	12.442	5.46385	3.3189	7.7915	9.85091	1.94074	3.23473	3.48768	8.02487	-4.75902	-2.98447	7.90034	3.7722	3.61298	5.5655	3.22201	17.4855	38.6724	29.5815	58.8745	14.4894	13.734	17.0653	13.3322	9.22417	20.7697	22.2222	11.3531	18.64	60.0289	12.3708	14.7529	10.7184	11.62	51.8921	44.8389	66.9545	41.1637	37.749	49.2321	57.3754	24.0774	31.4713	45.5258	34.2064	29.2355	36.8609	32.4999	38.2533
738.799	10.7579	5.61678	10.0911	7.84147	9.60401	1.87252	2.98007	3.34017	7.53903	-3.46966	0.639659	7.91277	3.83138	3.74274	5.17991	3.16058	17.2756	49.2839	36.6536	62.7604	14.6965	13.5139	16.3934	12.7965	8.70567	20.9708	21.4576	12.8513	18.2679	61.0677	12.0218	14.7406	10.4466	11.436	52.0264	45.7751	67.0229	41.0675	38.2408	49.3064	57.3985	26.7688	31.6667	45.1762	34.0788	28.7347	36.535	31.681	37.6458
739.373	12.7092	5.20612	2.54958	7.7242	9.59458	2.07655	3.24205	3.79316	7.70436	-0.27248	-0.817439	7.62113	3.80573	3.94799	5.83605	3.39688	16.9896	46.3881	26.204	52.9745	14.5194	13.9843	16.5639	12.9682	9.1333	21.0675	23.9004	15.4924	18.3535	52.1246	12.5185	14.8051	10.8167	11.8449	51.679	45.3858	65.7125	41.0919	37.5666	48.9863	56.8471	28.3184	30.8937	45.0954	33.829	29.4073	36.6853	31.7478	38.1093
739.946	11.3587	5.24515	10.1379	7.9719	10.2855	1.99512	3.13387	3.59917	7.68177	-2.05279	0.0391007	8.15148	3.76135	3.66325	5.20278	3.19352	17.0177	57.2414	37.5172	71.3103	14.9023	13.9389	16.3379	12.969	8.99373	20.998	24.4966	11.1632	18.1426	60.1379	12.4175	14.5924	10.5518	11.497	52.2678	45.4504	66.0034	40.9305	37.7062	48.7192	56.8965	28.7977	31.072	45.1393	34.1113	28.9215	36.244	31.4968	37.6784
740.52	8.27974	5.27168	2.7717	7.43865	9.68885	1.74963	2.966	3.74475	7.93781	-9.04341	-5.26527	8.30133	3.36939	3.85194	5.38008	3.33292	17.1075	51.2035	32.9686	61.0503	14.3731	13.7195	16.6619	13.1395	9.10749	20.9043	20.6391	11.0932	18.7027	65.2808	12.4351	14.4209	10.6383	11.8547	52.7217	45.5867	65.652	41.0582	37.9155	49.335	57.2405	23.2114	31.2208	44.9729	34.0047	29.6124	36.0884	31.5738	37.7553
741.094	10.3079	5.4668	10.1045	7.81175	9.49607	2.01189	3.00706	3.37636	7.62097	-0.469395	-2.59106	8.02871	3.37773	3.38002	5.0217	2.9365	17.4284	54.8432	34.2857	63.7631	14.4128	13.8903	16.7168	12.8438	8.93413	21.0499	21.4232	14.1194	18.4678	64.8084	12.3586	14.4933	10.53	11.5774	52.6933	46.2455	67.2374	41.5725	38.5396	49.9601	57.6711	23.2257	31.4184	44.7962	33.73	29.1739	36.2964	31.5079	37.4611
741.667	9.31139	5.38982	5.22599	7.41444	9.83409	1.37544	2.83942	3.2485	7.76876	-10.5673	-5.43525	7.92493	3.5359	3.38912	5.32374	2.93222	17.2984	44.1384	30.4379	55.3672	14.6228	13.7397	17.055	12.8837	9.07602	21	20.5284	7.60069	18.6457	56.9915	12.4827	14.369	10.6584	11.5987	52.8402	46.4712	67.4173	42.5543	38.6269	50.1215	58.1399	20.2902	31.3394	45.1486	34.3659	29.2436	36.4916	32.0859	38.0843
742.241	7.93451	5.31769	8.04911	7.81329	9.73959	1.52532	3.06383	3.04869	7.75114	-6.38119	-1.42737	7.69245	3.45212	3.63869	4.88806	3.38325	17.5326	53.2742	29.4679	62.9604	14.6763	13.556	16.8318	12.7999	8.92627	21.1786	17.5903	12.8463	18.1467	51.7053	12.3613	14.4888	10.6323	11.3356	53.4012	47.3319	69.1142	42.2911	38.7301	50.5693	58.451	23.7825	31.4796	45.3934	34.7186	29.4578	36.067	31.9995	37.7125
742.815	14.1551	5.1886	-0.840336	7.77506	9.7415	1.79427	3.12038	3.89399	7.97864	1.15916	-1.67187	8.12713	3.98782	4.12458	5.57347	3.3864	17.4409	51.6807	33.0252	64.3697	15.0357	13.8591	17.5279	13.1478	9.14304	21.5003	27.4186	13.4418	18.6198	56.7227	13.0051	14.7714	10.9533	12.0024	53.6688	47.5475	69.0859	42.8848	39.0172	50.6051	59.0379	25.5461	31.8154	45.2468	33.9558	29.7215	36.7129	32.5514	38.4168
743.388	8.06268	5.9078	11.9323	8.28852	10.4884	2.11885	3.06646	3.29315	8.03121	-9.03929	-6.31388	8.46322	3.97935	3.90532	5.45387	3.1987	17.6013	55.5812	35.9507	63.8953	15.2507	13.8695	16.9865	12.9924	9.28618	21.3105	19.0325	8.78946	18.5538	55.1193	12.7703	15.1209	10.7837	11.6251	54.5545	48.2493	69.4199	43.4458	39.3115	51.063	59.0912	19.6911	31.8413	45.5766	34.3386	29.2044	36.6678	32.0013	38.2828
743.962	2.82564	5.47629	4.61538	8.31165	10.0661	1.65577	2.87378	3.6167	7.99893	-6.31748	-6.86883	8.20025	3.60512	3.97868	5.54606	3.56724	17.5746	45.668	31.336	62.4291	14.7661	14.0838	17.2322	13.0199	9.08173	21.2624	19.4578	9.02826	18.7231	61.7004	12.6284	14.6215	10.8953	11.5941	53.7722	47.7074	70.0692	43.3696	39.0553	51.3639	59.0632	19.6187	31.5629	45.3473	34.6964	29.7012	36.7731	32.363	38.5483
[truncated: 637 more rows]
